# Supplementary material for: Tumorigenic WAP-T Mouse Mammary Carcinoma Cells: A Model for a Self-Reproducing Homeostatic Cancer Cell System
Source: PLoS One. 2010 Aug 11;5(8):e12103. doi: 10.1371/journal.pone.0012103 (PMC2920333; doi:10.1371/journal.pone.0012103)
Supplement: Table S1 — Excel datasheets containing data of gene expression microarray analysis and list of genes used for generation of heat maps. (6.84 MB XLS) [file pone.0012103.s001.xls]

## Sheet: G2 data set
UID	Accession	Symbol	Probes	EntrezGID	Chr	bp.start	bp.end	Loc	BH-p-value	SLR	G-1 NP8 Tumor	G-2 NP8 Tumor	G-3 NP8 Tumor	G-4 NP8 Tumor	G-2 Tumor 1 (13022-3)	G-2 Tumor 2 (13064-3)	G-2 cell line	G-2C11 cell line	G-2C9 cell line	Inv50pw-BalbC (12613-6)
68662	BC086910.1	Scgb3a1	1419699_at	68662	11	49477112	49478620	49477866	0.000539577	6.67839	5.15687	5.4258	5.22594	5.25129	5.14606	4.88418	11.6561	11.9932	11.9308	5.25944
12159	NM_007554.2	Bmp4	1422912_at	12159	14	47003195	47010274	47006734	0.000527166	5.15862	4.67774	5.18241	5.49088	5.4377	6.41534	6.12841	10.583	11.0117	10.5474	7.8255
93695	NM_053110.2	Gpnmb	1448303_at	93695	6	48986612	49006778	48996695	0.0092017	5.03541	6.9586	7.47055	7.54815	6.19587	10.2344	9.15755	12.4153	13.3152	13.1582	8.49347
228801	NM_153418.2	U46068	1423719_at;1439423_x_at	228801	2	154016559	154046079	154031319	0.10491	4.27984	4.9137	5.08674	5.72781	5.60032	11.5302	11.2138	11.674	11.9813	11.2205	5.35265
217369	AF441863.1+NM_145440.1	Uts2r	1451863_at	217369	11	121021585	121023287	121022436	0.0147294	4.21693	5.49396	6.60327	5.44522	5.47332	7.19738	6.7163	9.70692	11.0366	10.372	5.85794
19662	BC093529.1+NM_011255.2	Rbp4	1426225_at	19662	19	38191117	38199738	38195427	0.0577791	4.15558	4.94497	4.65798	4.43078	5.67219	9.23661	7.93541	8.96269	11.2919	10.6511	12.9225
107765	NM_013468.3	Ankrd1	1420991_at;1420992_at	107765	19	36186455	36194330	36190392	0.0215781	4.1348	5.34843	9.02865	5.79871	7.72856	5.85924	5.60422	10.6908	10.6693	10.7283	5.33227
20657	U38261.1	Sod3	1417633_at;1417634_at	20657	5	52755228	52760744	52757986	0.0045523	3.95205	5.02866	6.00295	5.93192	6.60893	7.54282	6.8236	9.78086	10.5589	10.4858	10.4096
13078	NM_009994.1+U03283.1	Cyp1b1	1416612_at;1416613_at	13078	17	80106293	80114381	80110337	0.0139719	3.85284	4.89953	5.39952	5.46097	7.42236	7.91755	7.19074	9.94718	10.543	10.2137	6.72736
24117	BC013268.1	Wif1	1425425_a_at	24117	10	120471060	120537699	120504379	0.0570162	3.80747	3.46229	3.23501	3.19039	3.84756	8.39226	6.60568	8.12723	9.0934	8.56837	5.83099
50915	AF155647.1+NM_016719.1	Grb14	1417673_at	50915	2	64750542	64860831	64805686	0.0223344	3.64979	3.8584	4.16152	4.32626	5.09085	7.71493	5.67081	8.411	9.51011	8.43964	8.39248
66425	AY304481.1	Pcp4l1	1452913_at	66425	1	173103393	173126399	173114896	0.00554019	3.51908	5.35351	5.91511	5.75055	5.46239	7.59779	6.75677	9.4706	10.058	9.4467	7.09241
11484	NM_023113.3	Aspa	1418472_at	11484	11	73118490	73138136	73128313	0.0212702	3.51667	5.09613	7.86086	7.24984	5.67007	8.40776	6.84813	10.4588	10.2496	10.408	10.1976
16404	NM_008398.2	Itga7	1418393_a_at	16404	10	128370869	128395333	128383101	0.0278124	3.38148	5.82774	5.99892	5.13587	7.05058	8.4438	8.29767	10.1283	10.2137	10.1797	8.27598
20563	AF144628.1+NM_178804.2	Slit2	1424659_at	20563	5	48376032	48696750	48536391	0.0126773	3.34468	5.15586	7.50036	5.69541	7.54223	7.43935	7.3668	10.3798	10.1499	9.85441	7.71081
14067	NM_007976.2	F5	1418907_at;1449269_at	14067	1	166081988	166150405	166116196	0.0164659	3.25762	3.99019	4.32956	4.22887	4.18342	4.48774	4.26374	7.56732	7.7451	7.20221	5.83717
18606	BC058759.1	Enpp2	1415894_at;1448136_at	18606	15	54670464	54751573	54711018	0.031191	3.22391	4.84355	5.31762	6.33347	5.24208	8.46513	7.61033	9.14031	9.73704	9.70048	11.7188
23850	BC094560.1	Pappa2	1444451_at	23850	1	160641883	160887080	160764481	0.293584	3.22249	4.28765	4.31442	4.37594	4.37511	4.27932	4.21438	5.30722	9.54529	7.73838	4.22121
18505	NM_008781.2	Pax3	1420389_at;1430335_a_at	18505	1	78097842	78193691	78145766	0.0923366	3.20689	4.86477	4.58693	4.50088	5.08374	9.09895	8.94715	9.17555	9.4815	9.50481	4.66299
216831	BC056366.1+BC059911.1+NM_175003.2	AU040829	1455144_s_at	216831	11	64815542	64976463	64896002	0.0371743	3.13056	3.89175	7.53017	5.31403	4.53737	7.19641	6.9308	8.73572	9.49224	8.86399	7.07793
12490	BC006607.1+NM_133654.1	Cd34	1416072_at	12490	1	196765080	196787475	196776277	0.0127191	3.12439	6.52397	7.63435	7.4788	8.50675	9.14413	8.99925	10.7238	11.2303	11.5627	10.9846
18481	U39738.1	Pak3	1417923_at	18481	X	139953134	140232335	140092734	0.00560331	3.10768	5.36288	7.3478	5.88689	5.75791	6.95288	6.56043	9.21596	9.79575	9.24571	6.23206
15439	M96827.1+NM_017370.1	Hp	1448881_at	15439	8	112099030	112102964	112100997	0.0308597	3.10701	6.56936	8.01048	7.89436	9.41775	10.3056	9.81591	12.029	11.9791	11.3197	12.0715
13107	NM_007817.2	Cyp2f2	1448792_a_at	13107	7	27904974	27918678	27911826	0.0237327	3.08569	6.71976	5.27879	7.85647	4.77357	6.91197	5.5955	9.6804	9.56279	8.58192	10.4677
20208;20209	M11130.1+NM_011314.1;NM_009117.3	Saa1;Saa2	1419075_s_at;1449326_x_at	20208;20209	7	53995868	53998350	53997109	0.0379634	3.08318	4.81887	4.05064	7.9065	3.84977	4.18625	4.7422	8.18851	8.41028	7.42787	4.25301
268709	NM_183187.3	BC055107	1434202_a_at;1434203_at;1435918_at	268709	14	9128792	9142290	9135541	0.00687509	3.07635	4.10367	3.91005	4.42764	4.14108	5.6549	4.63804	8.01805	7.36953	7.27915	4.58672
68947	BC051124.1+NM_175140.3	Chst8	1428977_at	68947	7	35459779	35597695	35528737	0.000598428	3.06205	4.42498	4.99068	4.41838	4.67106	4.83697	4.47126	7.67227	7.87605	7.5445	5.67555
20210	NM_011315.3	Saa3	1450826_a_at	20210	7	53967369	53971046	53969207	0.0269361	3.03947	6.5694	8.31979	9.00151	9.49972	7.74314	9.1584	10.7389	11.4732	12.0523	6.82167
22341	NM_009506.2	Vegfc	1419417_at;1439766_x_at;1440739_at	22341	8	55162960	55272450	55217705	0.0201717	3.03737	4.9013	5.02035	5.38785	7.38137	7.38952	6.82576	9.46408	9.37959	8.72151	6.86488
76804	BC042424.1	Jmjd2c	1424458_at	76804	4	73888401	74051765	73970083	0.0018721	3.01953	8.53231	8.53619	8.19704	8.36048	9.01755	9.33198	11.4022	11.8477	11.7964	8.3348
106757	BC116633.1	Tmem146	1434726_at	106757	17	56790297	56803877	56797087	0.00328126	2.99422	4.61725	6.2587	4.96528	4.61725	5.07229	5.43647	7.88707	8.20515	8.37405	4.40341
14261	U87456.1	Fmo1	1417429_at	14261	1	164759693	164796679	164778186	0.0435795	2.98312	5.45309	5.79831	5.16047	5.78616	6.92879	6.26843	8.18142	9.55822	8.90735	10.5543
67719	NM_026336.1	2310057J18Rik	1419643_s_at	67719	10	28692171	28706109	28699140	0.0762952	2.97362	7.17693	5.49164	6.72685	5.36804	5.33943	7.30905	8.27375	9.15903	10.1941	4.98056
17242	NM_010784.4	Mdk	1416006_at	17242	2	91769962	91772439	91771200	0.0943409	2.9462	6.11058	6.49932	7.09884	8.33771	7.09711	7.99526	10.494	8.99228	10.9218	7.8218
116903	NM_054084.1	Calcb	1422639_at	116903	7	121862151	121866737	121864444	0.184244	2.93385	4.15809	3.43825	3.58958	4.01794	3.42403	3.4706	7.38428	5.13769	7.32883	3.34039
18845	NM_008882.2	Plxna2	1429772_at;1451753_at;1453286_at;1455037_at	18845	1	196446023	196643047	196544535	0.00729624	2.9015	5.22065	5.49579	5.46253	5.67914	6.12749	6.52239	8.71008	8.98694	8.26148	7.26135
12182	L32812.1+NM_009763.1	Bst1	1449453_at;1449454_at	12182	5	44210148	44234550	44222349	0.0329296	2.89405	4.26872	8.10767	6.98105	6.44744	6.01347	6.14162	9.2674	9.1229	9.27183	5.42298
19752	NM_011271.2	Rnase1	1416523_at	19752	14	51764677	51766442	51765559	0.0228968	2.89332	4.4392	4.83473	4.90631	4.96751	4.91119	5.4627	7.38603	8.21649	7.83826	5.67067
70417	BC075647.1+NM_001001979.1	Megf10	1429841_at	70417	18	57292744	57457118	57374931	0.0527047	2.8846	5.04515	7.27288	4.85357	6.49932	8.68621	8.15337	10.0161	9.94395	8.94903	4.78683
75974	NM_001009947.3	Dock11	1429028_at	75974	X	33428827	33616557	33522692	0.00487452	2.86017	6.17809	7.49159	6.64442	7.18238	7.89673	7.72375	9.90497	10.2557	9.97837	9.95023
21828	AF102887.1+NM_011582.1	Thbs4	1449388_at	21828	13	93521546	93564713	93543129	0.0100633	2.85002	5.70766	6.31166	5.92814	7.01867	7.83896	7.44101	9.67565	9.14948	9.84798	6.10995
232146	BC027150.1+NM_145570.1	Tmem166	1424652_at	232146	6	81991689	82043084	82017386	0.078702	2.84935	3.28206	6.87964	4.16424	3.56489	7.57186	6.13989	8.18876	8.01944	8.14113	4.05876
15376	NM_010446.1	Foxa2	1422833_at	15376	2	147868613	147872705	147870659	0.00330866	2.82408	5.41601	5.48596	5.58794	5.44152	6.27534	6.62578	8.66332	8.70487	8.52032	5.39254
18030	NM_017373.3	Nfil3	1418932_at	18030	13	53062581	53076408	53069494	0.00212984	2.8186	6.73549	7.8584	7.87317	7.34388	7.8979	7.79767	10.3949	10.5342	10.28	7.74206
14313	NM_008046.2	Fst	1421365_at;1434458_at	14313	13	115242470	115248938	115245704	0.0279873	2.81116	6.08649	7.39748	7.24304	8.22628	9.55775	8.26983	10.4793	10.7718	10.5727	8.78561
21859	NM_011595.2	Timp3	1419088_at;1419089_at;1449334_at;1449335_at	21859	10	85763157	85812250	85787703	0.00631429	2.77654	7.67373	9.63994	8.22129	9.19974	8.90241	8.80216	11.579	11.668	11.3022	9.57695
58207	NM_021398.2	Slc43a3	1422788_at	58207	2	84776813	84798666	84787739	0.0848664	2.75481	5.3421	5.17341	7.2642	8.95268	8.55228	9.35168	10.3062	10.1687	10.1077	8.85455
19132	NM_013639.1	Prph1	1422530_at;1449796_at;1449797_x_at	19132	15	98885612	98889399	98887505	0.187148	2.72699	5.04326	5.15637	5.63014	5.40017	8.55712	8.08402	7.36239	9.77256	9.98154	5.39119
233335	NM_207663.2	Dmn	1455610_at;1457275_at	233335	7	74877106	74904579	74890842	0.0628244	2.72558	5.29205	4.98713	6.49027	8.32086	8.54982	8.22493	9.48273	9.9023	9.72423	9.00679
66107	NM_183249.2	1100001G20Rik	1434484_at	66107	11	83560442	83566144	83563293	0.071871	2.66517	5.36762	5.27721	5.26019	7.10044	7.8678	6.88019	8.06773	9.82278	8.98174	9.89341
18491	NM_021362.1	Pappa	1427633_a_at;1432591_at;1432592_at	18491	4	64785208	65018543	64901875	0.00771735	2.64853	5.13734	5.20268	5.26375	5.7836	5.28038	5.17164	8.21074	7.94752	7.70703	5.31303
19017	AF049330.1+NM_008904.1	Ppargc1a	1460336_at	19017	5	51848897	51945100	51896998	0.0144673	2.64642	5.25155	5.47522	5.31049	6.84508	7.10787	7.07272	9.11455	8.87979	8.4764	7.25136
11989	NM_007515.2	Slc7a3	1417022_at	11989	X	98274560	98281359	98277959	0.00686986	2.63679	6.57168	7.39134	6.22438	7.60701	5.81949	6.44212	9.53993	9.20808	9.19036	5.41945
71145	BC032159.1	Scara5	1451204_at	71145	14	66285240	66383662	66334451	0.0466593	2.63285	6.59644	9.42076	9.40537	9.66434	10.5218	10.1586	11.574	12.3062	11.9021	11.3451
107587	NM_054049.2	Osr2	1426155_a_at	107587	15	35225853	35233059	35229456	0.0189331	2.61613	4.28125	4.40902	4.36898	4.08179	5.43443	4.22793	7.47331	6.60029	7.17649	6.94511
17840;17841	BC037152.1;NM_001045550.1	Mup1;Mup2	1420465_s_at;1426154_s_at;1434110_x_at	17840;17841	4	61096823	61256903	61176863	0.193028	2.60818	4.97865	5.17324	6.50641	5.13393	10.9368	8.94452	8.75715	9.26432	10.6398	12.0786
13874	NM_007950.2	Ereg	1419431_at	13874	5	91503643	91522675	91513159	0.0168106	2.60498	4.50022	4.60021	4.73618	6.60333	5.41463	5.1727	7.991	7.23947	8.0981	3.95733
22762	BC059241.1	Zfpm2	1419012_at;1449314_at	22762	15	40486588	40936138	40711363	0.00137863	2.55572	5.0241	5.10863	4.86873	5.29386	5.56906	5.61179	8.00499	7.64006	7.76018	6.14758
20208	NM_009117.3	Saa1	1450788_at	20208	7	53995868	53998350	53997109	0.0702433	2.55193	5.09305	4.53736	8.10332	4.58442	4.64759	5.07845	8.18867	8.47632	7.01291	4.6438
17183	BC036558.1+NM_013592.2	Matn4	1418464_at	17183	2	164215129	164230660	164222894	0.0183716	2.5399	5.91948	5.88661	5.50292	6.37718	6.6265	6.51972	8.7799	9.03189	8.22411	7.45215
192199	AB016768.1+NM_138683.1	Rspo1	1449319_at	192199	4	124663674	124686328	124675001	0.107409	2.52454	4.34023	4.57809	4.68666	4.82243	7.22772	6.11693	6.7759	8.74899	7.93476	7.44586
22240	NM_009468.1	Dpysl3	1415877_at	22240	18	43483881	43597861	43540871	0.020479	2.51197	4.918	5.70238	5.48464	6.60892	7.06425	7.4158	8.44985	8.61673	9.06632	8.23181
21924	NM_009393.2	Tnnc1	1418370_at	21924	14	32021504	32024897	32023200	0.00687509	2.51067	6.3449	5.53925	6.87548	7.37711	6.80951	7.21746	8.95719	9.3234	9.33328	6.43627
23794	NM_011782.2	Adamts5	1422561_at;1450658_at;1456404_at	23794	16	85858415	85901370	85879892	0.0917566	2.49557	6.17192	6.82118	7.40224	7.90635	7.63972	7.594	10.6772	9.09771	9.47956	10.1795
192113	NM_138652.1	Atp12a	1449475_at	192113	14	56983865	57007387	56995626	0.0446957	2.48533	6.23971	7.12894	7.12325	5.75261	8.06254	7.31662	10.0336	9.50679	8.72747	4.27414
20568	U94341.1	Slpi	1448377_at	20568	2	164179809	164182028	164180918	0.108194	2.4824	9.0036	10.473	9.92865	12.5102	13.2338	13.269	13.8593	13.9928	13.8042	10.0864
13081	NM_009996.3	Cyp24a1	1418866_at;1418867_at	13081	2	170308208	170322645	170315426	0.0579535	2.46631	5.41535	4.29531	4.6628	6.64807	8.11195	6.50433	8.14621	8.72709	8.34455	4.33525
192200	BC030939.1+NM_138684.2	Wfdc12	1449191_at	192200	2	164014967	164016294	164015630	0.178381	2.46208	5.96362	6.21747	6.41308	5.93504	6.06823	6.6068	7.67078	9.75216	8.56544	6.97036
228802	BC018465.1+NM_144890.1	BC018465	1425046_at	228802	2	154049478	154066636	154058057	0.170679	2.44633	5.7887	5.45567	9.17525	7.63763	10.5569	10.6978	10.9699	10.2646	10.7605	5.35621
12391	BC024383.1+NM_007617.2	Cav3	1418413_at	12391	6	112409685	112422864	112416274	0.0616171	2.44579	4.80243	4.07287	4.50385	4.05468	7.20382	7.05883	7.41807	8.15468	7.61286	7.57049
69540	NM_133712.2	Klk10	1460236_at	69540	7	51036437	51040779	51038608	0.151419	2.43211	12.2754	8.00646	9.80446	9.77267	6.56837	6.93786	11.5321	11.4628	10.984	6.09189
11647	J02980.1+NM_007431.1	Akp2	1423611_at	11647	4	137297648	137352234	137324941	0.00856986	2.42233	8.10157	6.94286	8.77107	8.44117	8.69108	8.63147	10.4685	10.8687	10.7194	7.63795
116847	NM_054077.2	Prelp	1416321_s_at;1416322_at	116847	1	135806855	135817954	135812404	0.0444473	2.42198	5.34563	5.45455	5.91796	7.0456	7.80209	7.7526	8.50333	9.64525	8.77656	9.80071
73230	AF454954.1+NM_028472.1	Bmper	1429273_at	73230	9	23028015	23289642	23158828	0.307872	2.41775	4.42518	5.14119	4.66068	6.10071	6.90581	6.43907	9.80096	6.21791	8.07071	7.21719
23892	NM_011824.3	Grem1	1425357_a_at	23892	2	113588832	113598803	113593817	0.284541	2.41679	5.54219	6.64391	6.57629	7.20587	5.65515	6.39184	9.96162	6.91631	9.38007	5.68284
70784	NM_001033158.1	Rasl12	1428067_at	70784	9	65246332	65260512	65253422	0.0501624	2.39328	5.58464	5.49532	5.74453	5.89822	6.10076	6.46894	8.07233	8.85691	7.89682	8.52545
53614	AB006960.1+NM_016678.1	Reck	1450784_at	53614	4	43888415	43957675	43923045	0.0724173	2.3794	4.13639	3.80351	4.96274	6.26977	7.37248	6.6024	7.24244	8.48318	7.98623	7.80837
320802	BC049666.1	6330512M04Rik	1455239_at	320802	7	149512035	149559658	149535846	0.0119779	2.37697	6.33467	6.75311	5.93429	5.71684	7.60116	6.17205	8.71568	8.85637	8.81491	6.58283
15483	NM_008288.2	Hsd11b1	1449038_at	15483	1	195047889	195068551	195058220	0.0514339	2.36763	6.67359	8.87883	6.79591	7.37281	9.55011	8.65676	9.67447	10.6506	10.7418	10.56
230103	NM_173788.3	Npr2	1427191_at	230103	4	43644807	43664094	43654450	0.0351117	2.35092	7.02854	5.8342	6.59361	7.72791	7.58222	7.37235	8.76194	9.86969	9.49054	10.349
18227	NM_013613.1	Nr4a2	1433422_at;1447863_s_at;1450749_a_at;1450750_a_at	18227	2	56959241	56976552	56967896	0.0313693	2.34169	7.05985	6.39026	6.65349	6.18812	7.28378	7.43666	8.61066	9.46086	9.45962	6.22159
11568	BC082577.1	Aebp1	1422514_at;1450637_a_at	11568	11	5761930	5772091	5767010	0.00962229	2.32987	8.32168	8.41304	8.94697	9.89881	9.8391	9.55717	11.6561	11.6035	11.2184	9.91695
16644;385643	BC018158.1+NM_023125.2;BC108335.1	Kng1;Kng2	1416676_at;1426045_at	16644;385643	16	23058417	23081759	23070088	0.082754	2.32551	4.40554	4.24759	5.43502	4.52452	7.55175	7.5347	8.07791	8.0841	7.66408	4.5194
101142	BC025492.1	Itfg2	1418032_at	101142	6	128359463	128374949	128367206	0.118604	2.31677	8.13375	8.09755	7.79823	8.57121	11.464	11.7387	11.3846	11.6675	11.7999	8.13603
16516	NM_019664.4	Kcnj15	1435354_at;1450185_a_at	16516	16	95479165	95521867	95500516	6.2954e-05	2.31095	4.88518	4.91783	5.06475	5.27351	4.94677	4.90708	7.28054	7.27742	7.37245	5.38838
14663	NM_008134.1	Glycam1	1424825_a_at	14663	15	103393193	103395509	103394351	0.269905	2.30225	7.7157	3.95032	11.2141	5.35353	10.2596	9.15488	10.2008	10.1247	10.4053	10.8372
14579	U10551.1	Gem	1426063_a_at	14579	4	11631594	11642140	11636867	0.0534088	2.30111	3.61122	4.19034	6.05802	4.6914	7.13095	4.80283	6.9661	7.71227	7.46734	6.45518
216049;67124	BC118042.1+NM_025981.1;NM_178679.2	2810416G20Rik;Zfp365	1433583_at	216049;67124	10	67348855	67375410	67362132	0.0045523	2.28193	3.8179	3.75112	4.68282	5.01684	4.5555	4.80481	6.75715	6.86767	6.53547	4.49907
18576	NM_011055.2	Pde3b	1433694_at	18576	7	121558768	121681450	121620109	0.00906035	2.27888	6.61653	7.74889	7.21641	7.75222	8.49092	8.09499	9.7157	10.0403	10.0406	11.133
23886	AF159571.1+NM_011819.1	Gdf15	1418949_at	23886	8	73153293	73156355	73154824	0.0144515	2.27077	7.70253	7.92165	7.41474	8.16683	6.6306	7.02621	10.0375	9.30516	9.90091	5.34524
216225	BC017691.1	Slc5a8	1425606_at	216225	10	88348737	88392250	88370493	0.126158	2.27054	10.175	10.2099	8.83264	6.1979	7.34537	6.29334	10.1104	10.6743	10.554	6.64846
69065	NM_026929.2	Chac1	1451382_at	69065	2	119177026	119180058	119178542	0.00322077	2.26938	9.17142	9.07748	8.94675	8.86018	9.48161	8.91532	11.1424	11.3812	11.511	7.74378
15220	BC047155.1+NM_008239.3	Foxq1	1422735_at	15220	13	31650306	31652331	31651318	0.0361735	2.25128	6.63419	8.64036	6.60861	5.94364	7.06279	6.68621	8.56029	9.44026	9.54119	6.00628
20583	U79550.1	Snai2	1418673_at;1447643_x_at	20583	16	14705945	14709488	14707716	0.042222	2.24695	5.51067	6.51245	6.94328	7.77075	8.62371	8.09979	9.64486	9.65806	9.16826	9.13936
231287	NM_153389.2	Atp10d	1436544_at	231287	5	72594582	72690004	72642293	0.0468855	2.24424	7.32006	9.91568	7.8702	8.36081	10.1154	9.66343	10.8973	11.3782	11.08	10.626
60345	BC094230.1	Nrip2	1433792_at;1433793_s_at;1452456_at	60345	6	128349913	128358949	128354431	0.0734006	2.239	6.1745	5.90586	5.96723	6.37519	6.26035	6.6908	7.85029	8.67311	8.88056	6.46542
71584	BC038274.1+NM_023608.2	Gdpd2	1429076_a_at	71584	X	97925279	97934233	97929756	0.0100272	2.23849	4.94964	4.81004	4.92672	5.00263	5.43524	5.23682	7.55506	7.26812	7.07282	4.96184
53603	NM_021367.1	Tslp	1450004_at	53603	18	32975037	32979446	32977241	0.00693104	2.22862	3.48648	3.27584	3.50752	4.49662	4.41589	4.26841	6.45397	5.8894	6.06787	5.53019
209027	BC006727.1	Pycr1	1424556_at	209027	11	120500748	120505016	120502882	0.00554019	2.21969	7.74458	7.33532	7.552	7.92745	8.44487	8.46472	9.96776	9.98437	10.4414	6.26989
76252	NM_133764.2	Atp6v0e2	1448211_at	76252	6	48487700	48491793	48489746	0.0230759	2.19779	7.34646	7.11329	6.83827	6.60098	8.05788	9.00712	9.94708	9.50575	9.62254	9.73018
57875	BC021343.1	Angptl4	1417130_s_at	57875	17	33911849	33918488	33915168	0.0212282	2.17005	7.08228	8.45383	8.98977	8.9866	8.79543	9.4255	10.6294	10.8508	10.8967	11.5108
67896	NM_026439.2	Ccdc80	1424186_at;1424187_at	67896	16	45093725	45128037	45110881	0.12297	2.16566	6.48801	7.96708	7.08005	8.423	8.78126	8.66988	11.0875	9.7547	9.35941	10.7222
56811	BC096448.1+NM_020265.3	Dkk2	1420512_at	56811	3	131748265	131843257	131795761	0.429952	2.16138	4.44763	4.2813	4.16412	4.26214	4.62588	5.08982	8.88345	4.48575	6.55037	5.68527
353282	NM_177386.3	Sfmbt2	1434353_at	353282	2	10292074	10516880	10404477	0.185635	2.15988	3.70986	4.54069	7.74992	5.28677	8.50909	8.48392	8.42903	8.92497	8.26576	5.64443
16425	NM_010582.1	Itih2	1417618_at	16425	2	10016218	10052290	10034254	0.0352309	2.14716	5.16492	4.55866	4.69321	4.6897	5.34836	4.76921	7.38018	7.08337	6.58995	6.23089
58809	NM_201239.1	Rnase4	1422603_at	58809	14	51710847	51725817	51718332	0.0176857	2.14228	8.46749	9.87647	9.24119	10.3623	10.3413	10.486	11.6622	12.1871	11.9649	11.3794
15364	NM_178057.2	Hmga2	1422851_at;1450780_s_at;1450781_at	15364	10	119800334	119913344	119856839	0.161999	2.11794	6.49146	4.56106	7.43312	9.36369	7.4253	6.5778	9.90506	8.04984	9.32514	4.77015
78754	NM_030166.1	Galntl2	1429235_at;1429236_at	78754	14	32842175	32875383	32858779	0.0155387	2.11167	4.53252	4.3921	4.47675	4.78453	5.5764	5.3689	6.61773	7.34721	6.93567	8.95428
15006	BC010602.1	H2-Q1	1418734_at;1426324_at;1451644_a_at	15006	17	35457503	35496759	35477131	0.0341959	2.10972	8.36615	8.92605	8.36526	7.82191	7.54348	6.14188	10.0711	10.0626	9.77779	7.35255
78560	AF378759.1+NM_054044.1	Gpr124	1418379_s_at	78560	8	28196313	28233890	28215101	0.0418047	2.10029	5.3135	5.85068	5.68031	7.04692	7.62209	7.31816	9.14365	8.26538	8.30767	7.52705
52552	NM_001081009.1	Parp8	1451474_a_at	52552	13	117643631	117814323	117728977	0.03153	2.09834	5.1599	6.32307	5.56083	5.68711	7.68683	6.60412	8.23188	8.1967	8.37738	6.61454
14114	NM_010180.1	Fbln1	1422540_at;1451119_a_at	14114	15	85036486	85115609	85076047	0.104765	2.09382	5.4356	6.88038	8.42121	8.62252	8.59216	9.32176	9.24167	10.2223	10.4543	9.3646
12266	NM_009778.2	C3	1423954_at	12266	17	57343397	57367500	57355448	0.031391	2.09352	8.44446	11.1428	9.96276	8.79607	9.86595	9.71318	11.4682	11.8941	11.8808	12.3333
67701	NM_026323.1	Wfdc2	1424351_at	67701	2	164388216	164394006	164391111	0.133427	2.08977	8.5517	12.5629	9.92809	9.92991	12.4065	12.4836	13.3069	12.9334	12.9603	10.2961
14465	NM_010258.3	Gata6	1425463_at;1425464_at	14465	18	11052508	11085633	11069070	0.00213448	2.08602	5.75503	5.81367	5.56815	5.58656	6.31426	6.41149	8.0763	8.09855	7.8078	7.41552
75625	NM_023788.3	Mageh1	1422498_at	75625	X	149470709	149472118	149471413	0.0176857	2.08308	5.39326	5.66761	5.47025	6.67922	6.98875	6.93506	8.06559	8.40835	8.34237	8.37975
14726	NM_010329.2	Pdpn	1419309_at	14726	4	142857339	142889357	142873348	0.0887522	2.08004	7.60996	9.43908	9.15873	11.7011	10.3775	10.6196	11.8257	11.8308	12.0367	9.84896
12834	BC034414.1+NM_146007.1	Col6a2	1426947_x_at;1452250_a_at	12834	10	76058507	76086072	76072289	0.0418047	2.07829	8.23959	9.47804	9.02688	10.4713	10.0648	10.1889	11.2477	12.2598	11.4621	11.1863
56213	BC013516.1	Htra1	1416749_at;1438251_x_at	56213	7	138079749	138129167	138104458	0.0582781	2.06871	6.91058	9.42571	7.88928	9.23811	8.59457	8.29146	11.1629	10.1967	10.0214	11.5013
223881	NM_172612.1	Rnd1	1455197_at	223881	15	98494211	98507892	98501051	0.00329429	2.06366	6.03142	5.68944	5.94063	5.75149	6.364	5.66384	7.75752	8.13462	8.01926	6.00175
20698	NM_025367.5	Sphk1	1451596_a_at	20698	11	116392239	116397988	116395113	0.0418047	2.06003	6.8911	7.8584	9.17999	9.1315	9.29144	9.2758	10.765	10.6704	10.5589	5.87486
72027	BC023498.1+NM_028064.2	Slc39a4	1451139_at	72027	15	76442815	76447282	76445048	0.171907	2.0576	8.42479	9.72791	7.88854	5.39972	7.83402	4.806	8.69928	9.54601	9.968	5.72081
18552	L14932.1	Pcsk5	1437339_s_at;1451406_a_at	18552	19	17507883	17911711	17709797	0.0326665	2.05543	6.21533	7.30105	6.85021	7.61768	8.80162	8.35845	9.49114	9.88307	9.36424	7.38987
226841	BC024141.1+NM_144879.1	Vash2	1451105_at	226841	1	192771636	192803083	192787359	0.0336107	2.04556	7.16019	6.62579	6.09901	7.61125	8.76195	7.98571	9.0346	9.52841	9.69561	5.49723
14120	NM_007994.2	Fbp2	1449088_at	14120	13	62938244	62959782	62949013	0.0697638	2.04116	6.92697	9.98677	8.84082	7.22051	9.73198	8.31179	10.5614	10.9751	10.0964	8.81157
106522	BC086639.1+NM_134117.1	AW548124	1454838_s_at;1460411_s_at	106522	17	83614642	83624400	83619521	0.0487193	2.03886	5.59989	6.3535	5.53738	6.50753	6.89178	7.60658	7.88476	9.00896	8.47119	7.89984
195434	NM_001001981.2	Utp14b	1438579_at	195434	1	78654449	78664176	78659312	0.0172396	2.03319	6.01642	6.42404	6.52512	6.86163	7.01223	7.01929	8.28375	8.85611	8.88908	6.38738
69656	NM_027153.2	Pir	1429001_at	69656	X	160707369	160810943	160759156	0.0232426	2.01918	4.29923	4.72601	4.95773	4.27625	6.40935	5.3399	7.0616	7.13955	6.86062	7.57041
63913	NM_022018.2	Niban	1422567_at	63913	1	153418594	153566437	153492515	0.026391	2.0177	7.6899	7.52921	7.66219	7.45198	8.49035	7.86863	10.077	9.36741	9.95479	7.28357
242509	AY438375.1+NM_172870.3	Bnc2	1438861_at	242509	4	83920748	84320990	84120869	0.0744463	2.0167	4.62723	6.08743	5.38609	6.98765	6.26612	6.8048	8.76396	7.93702	7.42877	8.78649
18406	NM_011016.2	Orm2	1420438_at	18406	4	63023483	63026911	63025197	0.0139719	2.00599	4.11948	4.02238	4.17589	3.92492	4.22889	4.16774	6.17975	6.23978	5.91808	5.64221
68794	NM_001081185.1	Flnc	1447812_x_at;1449073_at	68794	6	29383153	29411888	29397520	0.00452033	1.99637	7.58291	7.60414	7.55899	7.95386	8.10584	7.90891	9.81073	9.5782	9.9575	10.1202
208177	BC050915.1+BC060683.1	Phldb2	1454862_at	208177	16	45746357	45844491	45795424	0.0588639	1.99033	6.32512	7.25708	8.15868	9.20338	8.24087	8.18794	10.4877	9.81695	9.35286	8.51382
18187	NM_010939.2	Nrp2	1426528_at;1435349_at	18187	1	62749859	62865269	62807564	0.0440032	1.98585	6.65126	7.68057	7.62856	8.40524	9.64586	8.67235	9.7707	10.3943	10.1345	9.10667
20613	BC034857.1+NM_011427.2	Snai1	1448742_at	20613	2	167363704	167368308	167366006	0.0407717	1.98175	5.57005	5.17314	6.8576	6.60812	7.69408	6.96157	8.43253	8.48924	8.45577	6.10848
17082	D13695.1+NM_001025602.1	Il1rl1	1422317_a_at;1425145_at	17082	1	40496621	40522241	40509431	0.359194	1.98007	5.48635	5.60633	5.36778	5.9934	5.39974	5.78024	8.9177	5.77351	8.06591	6.74503
18595	NM_011058.2	Pdgfra	1421916_at;1421917_at	18595	5	75548361	75594218	75571289	0.0521814	1.96404	5.39428	5.68097	5.82385	7.12416	7.9243	7.59669	8.87185	8.40557	8.38682	8.02778
15894	NM_010493.2	Icam1	1424067_at	15894	9	20820429	20833252	20826840	0.0186117	1.96271	6.48769	8.16581	8.00982	8.16165	8.15628	7.65878	9.33481	9.85982	10.0135	8.77037
18933	NM_175686.3	Prrx1	1425526_a_at;1425527_at;1425528_at;1432129_a_at;1439774_at	18933	1	165175256	165243781	165209518	0.0758181	1.96154	4.68151	5.35142	5.88704	6.92476	7.90631	7.42886	8.54855	8.18074	8.24527	8.11552
12833	NM_009933.2	Col6a1	1448590_at	12833	10	76171537	76188789	76180163	0.0635032	1.95969	8.11927	9.73635	9.27042	10.7892	10.4731	10.4597	11.2557	12.396	11.6513	11.2433
18383	NM_008764.3	Tnfrsf11b	1418309_at;1449033_at	18383	15	54082181	54109981	54096081	0.147233	1.95685	3.83985	5.96948	6.05563	4.43654	4.89031	4.29241	7.39308	7.39709	5.82249	3.69063
21401	BC010807.1+NM_011542.1	Tcea3	1424531_a_at	21401	4	135803881	135830810	135817345	0.00448102	1.9499	4.83447	5.71254	5.78679	5.05133	5.5444	5.9862	7.51193	7.25593	7.53971	8.65569
15361	NM_016660.2	Hmga1	1416184_s_at	15361	11	120624108	120625733	120624920	0.0169686	1.9484	9.44995	8.99089	9.42301	9.45681	9.42931	8.73062	11.288	10.8607	11.4368	8.74801
243372	NM_173429.2	Zfp775	1454873_at	243372	6	48563179	48573226	48568202	0.0668591	1.93256	5.61211	5.73208	5.43681	5.89456	7.94422	7.91611	8.59059	8.21121	8.26382	6.13003
13848	NM_007680.2	Ephb6	1418051_at	13848	6	41555567	41570501	41563034	0.0542585	1.92619	6.58331	8.37107	7.38333	6.60272	7.26176	7.87651	9.16277	9.87748	8.77765	7.21497
71601	BC049361.1+NM_027839.1	Ceacam20	1430383_at	71601	7	20550761	20576453	20563607	0.0917566	1.91839	5.7104	4.58287	5.69867	4.16902	5.69778	6.43901	8.11111	6.88014	6.91281	4.39772
14235	NM_008021.4	Foxm1	1417748_x_at;1448833_at;1448834_at;1453107_s_at	14235	6	128313012	128325903	128319457	0.1805	1.91786	8.86225	8.81076	8.18252	8.26382	11.9664	12.2003	11.3562	11.8022	11.7382	5.98285
80888	NM_030704.2	Hspb8	1417013_at;1417014_at;1456434_x_at	80888	5	116858504	116872873	116865688	0.0649077	1.90478	6.23971	8.66337	8.68596	7.51851	9.49841	8.36122	10.1686	10.1424	9.88691	10.3741
23967	BC023922.1+NM_011859.2	Osr1	1449350_at	23967	12	9581303	9587705	9584504	0.118082	1.89404	4.106	5.56686	5.41606	7.06963	7.46065	7.50307	8.66339	8.14447	7.43537	8.20469
107869	AY083352.1+NM_145953.2	Cth	1426243_at	107869	3	157559419	157588010	157573714	0.209233	1.88377	5.50734	3.92893	7.48515	7.67357	6.42775	7.11054	9.27224	7.20117	8.24454	8.49301
17002	NM_008522.2	Ltf	1450009_at	17002	9	110921796	110945270	110933533	0.353309	1.87001	13.0489	13.5991	12.8564	7.69758	9.49382	7.6849	12.2206	12.3475	13.2322	12.9779
58887	NM_175099.3	Repin1	1425535_at;1434043_a_at;1434044_at	58887	6	48543939	48549080	48546509	0.011049	1.8601	8.36035	8.21448	7.70762	8.10482	9.1557	9.15093	10.5549	10.1947	10.1777	8.05981
12578	NM_009877.2	Cdkn2a	1450140_a_at	12578	4	88920377	88940557	88930467	0.0435853	1.85811	8.12327	9.58755	8.64374	9.46122	7.25465	7.59882	10.0533	10.6199	10.2358	3.90606
14073	NM_010173.2	Faah	1421969_a_at;1434091_at	14073	4	115640252	115690507	115665379	0.012349	1.85132	6.45981	6.99358	6.70451	5.9868	6.43422	6.299	8.24465	8.64202	8.10625	6.58357
50909	BC093528.1+NM_023143.2	C1r	1417009_at;1456437_x_at	50909	6	124462423	124531062	124496742	0.0514339	1.85011	4.55052	5.33231	6.36541	6.70053	6.94446	7.14596	8.27054	8.04612	7.75326	9.31769
16971	NM_008512.2	Lrp1	1448655_at	16971	10	126975250	127058204	127016727	0.0365174	1.84373	7.88709	9.05807	8.84671	10.1673	9.89484	9.87398	11.2587	11.0381	11.0983	11.0062
69634	BC023398.1	Clybl	1421014_a_at	69634	14	122580943	122801450	122691196	0.0287737	1.84345	5.90708	4.42404	5.75188	5.87823	6.46947	6.79027	7.49386	7.76614	7.88084	9.78065
71093	NM_153778.3	Atoh8	1426418_at	71093	6	72156171	72185571	72170871	0.144067	1.84122	5.82774	5.73455	5.84763	5.74197	5.67279	6.03957	7.18491	8.37924	7.39163	6.55613
242997	BC025881.1+NM_001007590.2	Gm447	1443941_at	242997	15	95882047	95908565	95895306	0.00453724	1.83109	5.39038	5.10493	5.46262	5.25142	5.65768	6.05179	7.31349	7.30811	7.33109	6.69935
16664	BC011074.1+NM_016958.1	Krt14	1423935_x_at;1460347_at	16664	11	100064480	100068824	100066652	0.0586879	1.82573	10.5317	9.62292	9.0926	7.99083	8.36935	7.85557	10.7545	10.8562	10.598	8.88311
14658	BC037605.1+NM_010298.3	Glrb	1422504_at;1459850_x_at	14658	3	80647528	80717539	80682533	0.0122256	1.82369	4.83917	3.84538	4.02468	3.58458	4.76599	4.80493	6.13145	6.02535	6.24664	4.60165
68214	NM_026619.1	Gsto2	1453708_a_at	68214	19	47940284	47960814	47950549	0.32433	1.80505	3.64197	4.31342	3.88273	4.73918	4.17173	3.79296	7.17169	4.47927	6.03518	5.39368
16008	BC012724.1+NM_008342.2	Igfbp2	1454159_a_at	16008	1	72871066	72899037	72885051	0.390203	1.8026	7.6688	7.13506	12.7991	12.8009	13.3582	13.2644	12.9407	13.298	12.6823	6.50578
13723	NM_010330.2	Emb	1415856_at;1415857_at	13723	13	118009439	118062905	118036172	0.189045	1.79735	7.46671	7.3087	10.9181	11.6798	9.88339	9.10826	11.251	11.3184	11.0052	7.88675
15529	NM_008304.2	Sdc2	1417011_at;1417012_at;1448545_at	15529	15	32850478	32964476	32907477	0.0443227	1.79314	5.5066	6.06227	7.71185	7.49078	7.73018	6.92011	8.94976	8.69831	8.44225	8.67096
18405	M27008.1+NM_008768.1	Orm1	1451054_at	18405	4	63005600	63009196	63007398	0.140394	1.79035	5.38803	4.70562	7.43909	4.51527	7.99478	7.01374	8.3684	7.42143	8.10948	11.9028
433938	NM_001081235.1	Mn1	1454867_at	433938	5	111847186	111886045	111866615	0.198883	1.78336	4.79333	4.93451	4.77721	6.0628	5.47495	5.63472	8.13007	6.51475	6.54402	7.58213
17926	AF039869.1+NM_010865.2	Myoc	1450468_at	17926	1	164569300	164579824	164574562	0.386483	1.78303	6.77821	6.63472	6.67198	6.05328	7.09176	7.24546	7.44516	10.3742	7.76742	7.13873
12977	NM_007778.2	Csf1	1425154_a_at;1425155_x_at;1448914_a_at;1460220_a_at	12977	3	107543978	107563387	107553682	0.0144673	1.7788	7.92431	8.98044	8.01381	7.68146	8.49134	8.3534	10.3669	9.78796	9.9039	8.40286
17844	NM_008649.2	Mup5	1426166_at	17844	4	61492353	61496214	61494283	0.186449	1.77764	4.09567	3.96031	3.854	3.77176	4.08178	4.4082	5.4412	5.26105	6.71653	4.42379
319765	BC054552.1+NM_183029.1	Igf2bp2	1437103_at;1439764_s_at	319765	16	22059149	22163107	22111128	0.0690589	1.77558	8.48141	7.05188	7.32671	7.31042	7.85333	5.87283	9.37535	8.44447	9.45521	5.84382
12286	NM_007578.3	Cacna1a	1450510_a_at;1459996_at	12286	8	86939544	87164148	87051846	0.0176741	1.77152	5.62759	5.38366	5.35134	5.43241	6.44787	5.85331	7.45776	7.77178	7.1331	5.87719
74551	NM_028994.1	Pck2	1425615_a_at;1452620_at	74551	14	56159103	56168854	56163978	0.00224404	1.76578	8.06491	7.69652	8.1006	8.25374	8.36476	8.66147	9.92454	9.86882	10.075	7.49955
20198	D00208.1+NM_011311.1	S100a4	1424542_at	20198	3	90407692	90409967	90408829	0.116849	1.76177	8.53681	9.16769	7.95994	8.32671	11.1916	10.3918	10.523	11.6413	10.9083	9.18356
15416	NM_010461.2	Hoxb8	1452493_s_at	15416	11	96143219	96146639	96144929	0.0257096	1.75422	4.72511	5.17993	5.60025	5.40189	6.08334	5.63998	7.15899	6.84304	7.57588	6.49097
70676	NM_028450.1	Gulp1	1432092_a_at;1434423_at;1453771_at	70676	1	44608356	44853671	44731013	0.0744308	1.75186	5.43902	4.9099	6.6364	7.18277	7.66472	7.32917	8.44753	8.137	8.25205	7.52416
76574	BC046793.1+NM_029662.1	Mfsd2	1428223_at	76574	4	122624113	122638430	122631271	0.0340455	1.73813	5.29866	6.70628	6.35092	6.60842	7.58027	6.86872	8.6962	8.2946	7.93022	5.75439
71683	NM_001048207.1	Gypc	1423878_at	71683	18	32687979	32719601	32703790	0.00882566	1.73434	4.66144	4.81969	4.55839	5.32552	5.69541	5.64548	7.03841	6.70966	6.8079	8.95815
16644	BC018158.1+NM_023125.2	Kng1	1416676_at;1426045_at	16644	16	23058417	23081759	23070088	0.174066	1.73398	3.8691	3.85893	3.82074	3.68861	5.15687	5.183	6.21201	6.73467	5.04389	3.72883
232784	BC088737.1	Zfp212	1451292_at	232784	6	47870685	47882626	47876655	0.0613825	1.73074	9.28201	8.91452	8.94279	9.05885	11.0114	10.9445	11.5285	11.3202	11.4205	9.14521
12064	NM_007540.4	Bdnf	1422168_a_at;1422169_a_at	12064	2	109514857	109567204	109541030	0.0936265	1.73035	4.92076	5.35958	5.41302	7.01371	7.82941	6.54684	8.51329	7.59824	7.62118	5.45021
19368;19369;19370;379043;56554	BC106190.1+NM_020030.2;D64160.1+NM_009016.1;D64161.1+NM_009017.1;NM_009018.1;NM_198193.2	Raet1a;Raet1b;Raet1c;Raet1d;Raet1e	1420603_s_at	19368;19369;19370;379043;56554	10	22081700	22093943	22087821	0.0508134	1.72193	4.30777	4.93927	5.03344	5.17466	6.27785	6.83567	6.92798	7.13614	7.386	4.4091
117606	NM_172506.1	Boc	1426869_at;1427516_a_at	117606	16	44485158	44559010	44522084	0.0820874	1.71904	7.51797	6.67595	8.63899	8.43894	9.2171	9.68854	9.58287	10.4471	10.2158	7.84566
78896	BC002254.1+NM_024283.1	1500015O10Rik	1423261_at;1440780_x_at;1460049_s_at	78896	1	43787693	43799409	43793551	0.383642	1.71736	4.7891	6.16055	7.27595	11.9346	10.0028	9.72173	9.9064	10.7263	9.46175	8.79908
53412	U89924.2	Ppp1r3c	1425631_at;1433691_at	53412	19	36806227	36811143	36808685	0.0987382	1.7144	5.67121	5.45171	6.81814	6.99601	7.99969	8.09717	7.97486	9.07282	8.61248	10.0641
240916	NM_177723.2	EG240916	1436671_at	240916	1	174486069	174493847	174489958	0.00046582	1.71237	3.94166	3.82008	3.7051	3.61711	3.42977	3.88967	5.34807	5.48782	5.50291	3.87032
386454	BC132405.1	Rnf39	1440912_at	386454	17	37079996	37084931	37082463	0.00213448	1.70905	6.00239	6.49312	5.91268	6.12883	5.87642	5.66399	7.64806	7.77386	7.74395	4.99537
16193	NM_031168.1	Il6	1450297_at	16193	5	30339683	30346508	30343095	0.35493	1.70602	4.12573	4.11984	4.73589	4.93151	4.82695	5.25447	7.99114	5.43579	5.68832	3.72337
77827	BC066816.1+NM_133922.2	Krba1	1449150_at	77827	6	48345585	48369544	48357564	0.0946138	1.70145	7.68136	7.39823	7.73893	7.96317	9.84994	10.0799	10.2856	10.0752	10.0993	8.21901
384783	NM_001081212.1	Irs2	1443969_at	384783	8	11004468	11008430	11006449	0.0671685	1.6982	6.31406	6.23667	6.8704	7.86183	8.16833	8.55343	8.52935	9.32901	9.2386	8.45198
109857	BC096658.1	Cbr3	1427912_at	109857	16	93683460	93691231	93687345	0.0354695	1.6981	6.00671	6.60074	6.58897	7.52996	7.75442	7.18855	8.49652	8.32746	9.105	8.68576
75750	NM_029415.1	Slc10a6	1428776_at	75750	5	104034730	104058422	104046576	0.10902	1.69776	5.7119	6.04377	6.16227	6.46479	6.31234	6.2262	7.28522	8.33866	7.93005	7.65574
20311	NM_009141.2	Cxcl5	1419728_at	20311	5	91188325	91190651	91189488	0.0263063	1.69683	7.37297	8.03642	8.66013	7.98563	8.16873	9.31166	10.3472	9.71486	9.79619	3.76523
57278	NM_020486.2	Bcam	1424791_a_at	57278	7	20341487	20355881	20348684	0.0592661	1.69424	9.95606	9.67254	9.61216	9.4759	7.79626	7.7637	10.9931	10.6542	10.5736	9.963
22160	BC083139.1+NM_011658.2	Twist1	1418733_at	22160	12	34642536	34644682	34643609	0.191028	1.69069	4.12588	5.06265	6.99974	7.53913	8.08516	8.19863	8.37201	8.11987	8.58578	8.81737
30956	NM_013930.3	Aass	1423523_at	30956	6	23022170	23082974	23052572	0.0239524	1.68608	4.96267	4.59556	5.52303	4.99983	6.30694	6.15861	7.14118	7.36955	6.82083	5.26144
13803	BC058098.1+NM_007930.3	Enc1	1420964_at;1420965_a_at;1450061_at	13803	13	98011060	98022988	98017024	0.00969395	1.68536	6.76041	7.92398	7.08867	7.93864	7.46677	7.24069	9.03191	9.1851	9.04867	7.31365
18214	NM_022563.1	Ddr2	1422738_at	18214	1	171907777	172040692	171974234	0.10705	1.68274	6.31614	7.2523	6.94869	6.88952	9.40431	8.97536	9.15815	9.19261	9.59062	7.77397
13865	NM_010151.2	Nr2f1	1418157_at	13865	13	78328723	78337845	78333284	0.351662	1.6778	4.21624	4.16957	4.36741	5.40886	6.74445	7.66815	8.59168	5.86285	6.86621	6.35123
14178	BC052847.1+NM_008008.3	Fgf7	1422243_at;1438405_at	14178	2	125860520	125916257	125888388	0.394076	1.67414	5.29647	5.09429	5.34148	6.37319	5.6222	5.73036	8.96668	5.96596	6.81879	6.31585
216961	NM_139130.2	Coro6	1426122_a_at	216961	11	77275913	77283986	77279949	0.00553338	1.67171	4.73133	5.77633	4.95138	5.27615	4.94414	5.49195	6.75527	6.9351	6.91041	6.81654
66058	NM_025326.2	Tmem176a	1423909_at;1425603_at;1441811_x_at	66058	6	48791508	48795363	48793435	0.0534342	1.67136	9.84612	10.4996	10.7572	10.7387	12.4057	11.8392	12.9116	12.3526	12.7932	10.8138
382643	NM_001033476.1	AI450948	1436520_at	382643	12	114011117	114013429	114012273	0.112794	1.67081	6.12587	7.88584	7.01173	7.70758	6.96018	7.2813	9.5701	8.6234	8.3052	8.25824
68910	NM_020589.1	Zfp467	1449510_at	68910	6	48377696	48395692	48386694	0.00362191	1.6682	5.72225	4.95351	5.69423	5.46323	5.86671	5.91954	7.45045	7.1777	7.18619	6.94845
20308	U49513.1	Ccl9	1417936_at;1448898_at	20308	11	83388163	83392112	83390137	0.0639142	1.66698	6.49026	8.12256	7.87772	8.56313	8.69452	9.48849	9.55599	10.0314	10.0319	9.79287
15117	U69695.1	Has2	1418678_at;1449169_at	15117	15	56497184	56526059	56511621	0.348598	1.66564	6.12997	5.43828	5.49961	6.61418	6.61416	6.22758	9.2734	7.32315	6.66227	5.33441
230775	BC056926.1	Bai2	1435558_at	230775	4	129662408	129699877	129681142	0.0249927	1.66153	4.60849	4.68682	4.42655	4.8079	6.06821	5.00839	6.1965	6.76985	6.82142	4.86649
64213	NM_022332.2	St7	1418967_a_at	64213	6	17643947	17893022	17768484	0.141903	1.66144	8.03457	7.85621	7.72068	9.81685	10.6958	10.6405	10.7289	10.7453	10.8924	7.50153
13661	NM_007914.3	Ehf	1419474_a_at;1419475_a_at;1451375_at	13661	2	103103590	103143353	103123471	0.180249	1.65921	10.4893	10.0325	8.69957	6.42147	10.7003	8.66066	10.5307	10.9117	11.0371	6.99769
11761	NM_009676.2	Aox1	1419435_at	11761	1	58086813	58163254	58125033	0.0896102	1.65285	4.36101	5.11626	5.4968	6.06857	7.52693	6.74237	7.26983	7.85967	7.48502	10.4894
241576	NM_178886.2	Ldlrad3	1438666_at	241576	2	101790358	102026534	101908446	0.180306	1.64736	8.87564	8.09522	8.84672	8.84141	9.68196	9.44508	11.4726	10.516	9.84656	8.95748
232664	BC006583.1	4921511K06Rik	1424699_at	232664	6	29346630	29376954	29361792	0.0142535	1.64611	6.20745	6.0901	6.28533	6.73291	7.28735	7.26179	7.99699	8.39609	8.4777	7.26569
114301	NM_023245.3	Palmd	1417251_at	114301	3	116621181	116671870	116646525	0.0158439	1.6452	9.48849	9.38079	7.9854	8.34459	8.69988	8.64053	10.3536	10.5982	10.2536	9.37956
68355	AF038507.1	2010204K13Rik	1421498_a_at	68355	1	22276332	22812563	22544448	0.133681	1.64135	5.9702	6.17583	7.61805	8.34419	8.74169	9.25835	9.14165	9.28075	9.55581	6.45014
14086	NM_007984.2	Fscn1	1416514_a_at;1416515_at;1416516_at;1448378_at	14086	5	143722035	143734862	143728448	0.026391	1.64033	7.05124	7.17663	7.20139	8.44218	8.34863	8.34132	9.53408	9.32638	9.34123	8.2506
19266	NM_011211.2	Ptprd	1424886_at;1429052_at;1435537_at;1441011_at;1443860_at	19266	4	75587143	77857865	76722504	0.175179	1.63892	4.61664	4.69505	4.77351	4.91347	5.83009	5.54625	5.8046	7.02812	7.27155	9.04123
56312	BC002109.1	Nupr1	1419665_a_at;1419666_x_at	56312	7	133766763	133769003	133767883	0.0669135	1.63532	9.2505	10.9986	10.0505	8.77497	9.24884	8.1219	11.2795	10.8118	11.0374	10.5743
14228	NM_010219.3	Fkbp4	1416362_a_at	14228	6	128380125	128388649	128384387	0.162332	1.63526	10.3864	9.93537	10.6997	10.6028	13.177	13.3236	12.8679	12.9958	13.1044	9.84247
11421	NM_009598.1	Ace	1451911_a_at	11421	11	105829261	105851261	105840261	0.145678	1.63267	7.42618	7.99661	7.03306	7.7277	8.02993	7.67078	8.51026	9.66332	9.66655	8.75545
319713	BC094229.1+NM_198649.2	Ablim3	1434013_at	319713	18	61959084	62071452	62015268	0.0797936	1.62918	4.26656	4.34908	4.11118	4.48	5.35209	4.94967	5.81467	6.80894	6.0182	9.03451
97031	NM_175286.3	C430004E15Rik	1426809_at	97031	2	25118138	25125402	25121770	0.0275853	1.62629	7.98395	7.7822	7.89326	7.02045	7.68953	7.60976	8.91436	9.5011	9.453	7.84699
75409	NM_198865.1	Slitrk5	1429718_at	75409	14	112074337	112082356	112078346	0.0385023	1.62581	4.42587	4.41196	4.44102	4.31006	4.8366	5.50328	6.19769	6.70966	5.93448	4.02468
21824	NM_009378.1	Thbd	1448529_at	21824	2	148230202	148233924	148232063	0.0449519	1.61824	5.1506	6.14518	6.24056	6.6267	7.28084	7.02256	8.45303	7.66183	7.97308	10.8909
72823	NM_001081050.1	Pard3b	1427169_at;1453842_at	72823	1	61685398	62688858	62187128	0.00969676	1.61799	5.19645	5.8095	5.35464	5.75111	6.16609	6.30411	7.325	7.38051	7.43943	6.98816
56369	NM_019735.2	Apip	1418254_at	56369	2	102913889	102932795	102923342	0.1067	1.61318	9.46709	8.94162	9.23616	8.91608	12.091	9.73154	11.5751	11.1328	11.3234	9.48522
16600	NM_010637.1+U70662.1	Klf4	1417394_at;1417395_at	16600	4	55540017	55545347	55542682	0.0690589	1.61154	8.95979	10.6881	8.74481	7.7378	8.59271	8.47781	10.4594	10.3898	10.5859	9.80446
246104	BC054784.1+BC056969.1+NM_139228.2	Rhbdl3	1427579_at;1435941_at	246104	11	80114578	80169456	80142017	0.028873	1.61004	5.95294	7.34042	6.19452	5.74217	6.11622	5.87628	7.46799	8.18651	7.78688	6.8692
12389	NM_007616.3	Cav1	1449145_a_at	12389	6	17256345	17291452	17273898	0.152351	1.60753	8.17904	7.78892	9.08897	9.91688	11.2034	11.0029	11.3855	11.0402	10.9869	13.0354
15223	L13204.1	Foxj1	1425291_at	15223	11	116192031	116196661	116194346	0.100733	1.60544	6.86973	7.79667	7.13312	6.99568	7.20985	6.4158	9.28948	8.17975	8.55753	5.67628
72333	NM_001081390.1	Palld	1427228_at	72333	8	63992049	64381487	64186768	0.0201717	1.60463	8.75727	9.5233	8.99473	10.2504	10.0516	9.53729	11.1321	11.1984	11.0406	10.3113
20203	BC061178.1+NM_009115.2	S100b	1419383_at	20203	10	75716606	75723901	75720253	0.177279	1.60096	5.20975	7.64629	6.30298	4.99745	7.2376	6.12244	7.07475	8.68891	7.79748	6.68354
170439	NM_130450.2	Elovl6	1417403_at;1417404_at	170439	3	129235304	129341413	129288358	0.0492931	1.59656	8.47817	8.97052	8.70483	8.58219	10.5794	9.97256	10.589	11.006	10.8386	12.5863
13518	NM_134448.2	Dst	1421276_a_at;1423626_at	13518	1	33965125	34365495	34165310	0.195947	1.59481	5.87954	6.98029	9.71568	9.24327	8.97876	9.79285	9.95513	9.96209	10.1624	10.6454
15903	M60523.1+NM_008321.1	Id3	1416630_at	15903	4	135699739	135701305	135700522	0.174973	1.59291	6.91537	6.79808	7.83502	7.45313	8.48622	8.31705	9.01337	10.1182	8.54961	10.6065
26568	NM_011988.1	Slc27a3	1427180_at	26568	3	90189162	90193849	90191505	0.0268579	1.59049	7.7773	7.85465	8.37485	7.80843	8.5876	9.42108	9.83664	9.94186	9.90493	6.4132
17954	NM_008671.1	Nap1l2	1418046_at	17954	X	100379515	100381979	100380747	0.267944	1.58541	3.36996	3.3523	3.64072	3.36528	3.51144	3.30376	3.90455	5.48506	5.63835	3.32294
100637	NM_133898.2	B230342M21Rik	1417707_at	100637	5	151374219	151397091	151385655	0.0207996	1.58342	5.59487	5.56029	5.99626	6.43884	6.63556	6.03966	7.28946	7.69689	7.89663	9.13892
69066	BC124997.1+BC125006.1	1810010H24Rik	1428809_at	69066	11	106889677	106891268	106890472	0.105716	1.57989	5.00862	4.5992	4.80418	4.55784	4.66121	4.27944	6.14181	6.7577	5.79541	5.94056
70967	BC100350.1+NM_027627.1	4931408A02Rik	1454048_a_at	70967	16	90826964	90905130	90866047	0.0506057	1.57699	5.91834	7.18133	6.43424	6.34592	8.23457	7.18774	8.39507	8.44686	8.54009	6.44751
16475	U79776.1	Jub	1421344_a_at	16475	14	55186312	55196251	55191281	0.123204	1.57335	10.0578	10.864	9.74375	10.2757	7.95648	7.92199	11.0056	11.0467	11.0776	9.36137
20725	NM_011459.2	Serpinb8	1422776_at;1427833_at;1458882_at	20725	1	109486583	109505555	109496069	0.0268241	1.56976	4.44415	4.32378	4.19962	4.18214	4.77396	5.15031	5.7831	6.43031	6.03283	5.28967
21885	NM_011599.2	Tle1	1422751_at	21885	4	71778176	71861896	71820036	0.207643	1.56897	8.30705	8.72708	8.69963	8.92037	11.3341	12.1655	11.7399	10.9936	11.0503	8.98881
66993	NM_025891.3	Smarcd3	1418467_at;1453846_at	66993	5	24098443	24107830	24103136	0.04487	1.56422	7.10299	7.42354	6.32049	6.48475	8.34619	8.02605	9.05749	8.52846	8.9587	9.18613
17385	NM_008606.2	Mmp11	1417234_at	17385	10	75385969	75395220	75390594	0.0649943	1.54501	6.24422	7.45131	6.59624	7.43292	7.51479	7.71247	9.214	8.25013	8.64688	7.922
14633	NM_001081125.1	Gli2	1446086_s_at;1459211_at	14633	1	120730638	120950196	120840417	0.0269583	1.54306	5.25618	5.7287	5.26549	6.0634	6.80757	6.64838	7.22394	7.62218	7.66792	6.72961
11883	NM_009713.3	Arsa	1460346_at	11883	15	89302959	89306545	89304752	0.0506057	1.53601	8.12469	8.30317	9.28075	9.07417	10.3051	9.64868	10.5248	10.7834	10.6682	9.84209
69121	BC019399.1+NM_133709.2	Chrdl2	1420539_a_at	69121	7	107154949	107183238	107169093	0.254283	1.53423	4.57438	4.68452	4.70643	4.56209	4.4022	4.85443	5.38469	7.13537	5.97466	4.48242
16007	M32490.1+NM_010516.1	Cyr61	1416039_x_at;1438133_a_at;1442340_x_at	16007	3	145309942	145312944	145311443	0.0244116	1.52763	9.14905	10.5064	9.79301	10.6352	9.99353	9.19706	11.4481	11.5299	11.242	8.50305
20304	BC033508.1	Ccl5	1418126_at	20304	11	83339285	83344020	83341652	0.0404676	1.52743	9.23864	9.69978	8.41195	7.99448	8.93257	7.85603	9.83733	10.4633	10.3484	10.1738
230784	BC005672.1+NM_144907.1	Sesn2	1425139_at	230784	4	132048259	132066383	132057321	0.0137159	1.52469	6.89845	7.03041	6.98774	6.82091	5.86212	6.06513	8.17068	7.91607	8.31971	5.93965
215378	BC099956.1+NM_153539.2	B830045N13Rik	1434993_at	215378	1	148342796	148749599	148546197	0.437328	1.51437	3.11816	3.58585	3.3145	5.03022	3.13792	3.10133	6.67356	3.47683	5.03669	3.58437
98711	NM_133832.3	Rdh10	1426968_a_at	98711	1	16095963	16122630	16109296	0.0122204	1.5124	9.34888	10.4626	9.35391	9.31895	9.79491	9.37657	11.0474	11.1126	11.2051	8.70656
70335	BC029741.1	Reep6	1430128_a_at	70335	10	79792698	79799186	79795942	0.16367	1.51084	6.88458	7.49769	6.2819	6.34083	6.75257	6.45525	7.78827	7.83611	9.01454	9.88251
107503	BC010195.1	Atf5	1425927_a_at	107503	7	52067627	52071969	52069798	0.0186842	1.51073	10.8432	10.7916	10.0986	10.0829	9.85348	9.44256	11.9634	11.4577	11.6673	11.3491
13121	NM_020010.2	Cyp51	1422533_at;1450646_at	13121	5	4080674	4104697	4092685	0.0176857	1.50497	8.60574	8.26882	7.3874	7.93916	8.73853	8.02049	9.72623	9.89917	9.36958	7.72586
108655	BC064764.1	Foxp1	1421140_a_at	108655	6	98875332	99216509	99045920	0.044175	1.50477	8.4958	9.54711	7.80759	9.1096	9.79812	9.6662	10.6187	10.8099	10.2978	10.2925
20498	NM_009195.2	Slc12a4	1417446_at	20498	8	108467493	108489997	108478745	0.0268404	1.50281	5.77817	6.14243	6.31343	7.25873	7.4081	6.55558	8.19443	8.12219	7.92001	7.7303
208820	NM_173746.2	OTTMUSG00000004461	1440215_at	208820	4	12834005	12908618	12871311	0.12415	1.50199	4.65613	5.22927	6.3106	6.29876	7.72817	7.44101	7.64289	7.7009	7.99416	6.9268
108927	BC052079.1+NM_175386.3	Lhfp	1433776_at	108927	3	52845469	53065597	52955533	0.0773873	1.4993	7.20816	9.03306	8.31739	9.3391	9.32492	9.01843	10.7585	9.95564	9.90433	9.32031
74558	NM_029000.3	Gvin1	1429184_at	74558	7	113300049	113358854	113329451	0.23832	1.49838	8.37406	10.8158	9.59482	8.10633	9.14474	8.51659	11.6531	10.1784	9.93981	9.75529
107250	NM_178929.2	Kazald1	1436528_at	107250	19	45149731	45153779	45151755	0.245177	1.4955	5.634	5.87643	4.92773	5.79981	7.97552	6.83381	6.60884	8.38613	8.01517	6.46115
317677;50908	AF459020.1+NM_173864.2;BC111880.1	C1s;EG317677	1424041_s_at	317677;50908	6	124574643	124586103	124580373	0.189176	1.49532	5.49416	6.5206	7.54752	8.73329	8.84464	9.24282	9.30435	9.22639	9.14672	11.02
16574	BC067051.1+NM_008449.2	Kif5c	1422945_a_at;1450804_at;1455266_at;1457255_x_at	16574	2	49474834	49630297	49552565	0.067115	1.49021	4.79245	4.88107	4.76695	4.72257	6.68709	6.42524	6.59615	6.88229	7.12987	5.75678
13395	U67840.1	Dlx5	1449863_a_at	13395	6	6827805	6832068	6829936	0.151781	1.48879	5.92472	7.20471	5.93185	5.50577	8.57276	6.87382	7.4536	8.59207	8.4275	5.57724
17536	U68384.1	Mrg1	1417129_a_at;1447861_x_at;1457632_s_at	17536	2	115688800	115891575	115790187	0.0927638	1.48851	4.67697	4.43104	5.14806	5.2456	6.63627	6.91649	7.34334	6.99869	6.65072	7.18435
231070	NM_153526.2	Insig1	1454671_at	231070	5	28397907	28405201	28401554	0.0256417	1.4865	9.35727	9.51544	8.48844	8.83973	9.8158	9.02165	10.3699	11.0021	10.6067	11.2859
103889	NM_134032.2	Hoxb2	1444204_at;1449397_at	103889	11	96212946	96215330	96214138	0.186699	1.48549	6.12391	6.40776	6.26898	5.96066	8.8932	9.12733	8.65074	8.47895	8.7177	7.60944
20708	NM_011454.1+U96707.2	Serpinb6b	1422804_at	20708	13	33057182	33070936	33064059	0.255236	1.48548	3.95254	4.4082	5.12731	4.53931	4.9934	4.51435	7.06273	5.91304	5.24821	6.34521
70358	NM_027399.1	Steap1	1424938_at;1451532_s_at	70358	5	5736322	5749311	5742816	0.306037	1.48531	6.00756	4.41462	4.46884	5.76393	5.08723	5.32457	7.50117	5.41891	7.06925	4.84824
53318	NM_016798.3	Pdlim3	1449178_at	53318	8	46970815	47004769	46987792	0.322744	1.48273	9.08711	4.29767	6.6423	7.65671	9.8213	9.1064	9.50593	9.4009	8.84711	10.214
21743	M88694.1+NM_009349.1	Inmt	1418697_at	21743	6	55120621	55125021	55122821	0.312378	1.4822	5.25492	4.93199	5.1785	4.55414	5.72143	5.48481	7.84622	5.71242	6.45084	9.08147
17174	D16492.1+NM_008555.1	Masp1	1419677_at;1425985_s_at;1438602_s_at;1438603_x_at	17174	16	23449490	23520676	23485083	0.0647192	1.48096	5.46157	5.63045	5.70559	5.82219	5.61971	5.9752	7.12885	6.88299	7.5384	5.87946
22403	AF100778.1+NM_016873.1	Wisp2	1419015_at	22403	2	163646635	163658880	163652757	0.0837639	1.47565	6.94102	6.87711	7.20563	7.73211	7.12314	7.28932	9.04232	8.7862	8.18261	8.3854
20289	NM_198885.2	Scx	1428983_at;1456291_x_at	20289	15	76287868	76289888	76288878	0.0533691	1.47482	8.49491	10.0982	8.27656	7.71697	9.07133	8.88432	10.332	10.4814	9.88226	7.349
69863	NM_027238.2	1810054D07Rik	1440192_at;1452008_at;1452009_at;1453392_at;1458963_at	69863	4	82866205	82970143	82918174	0.0368193	1.47481	6.84608	6.76353	6.71197	7.10312	8.17183	7.66009	9.09064	8.41003	8.55206	6.1042
235180	BC029629.1+NM_183171.1	Fez1	1454674_at	235180	9	36640394	36686505	36663449	0.330037	1.46824	5.2745	5.25	4.79407	5.61598	5.74941	5.53828	8.13165	6.13731	6.24689	6.68194
14231	AF040252.1+NM_010222.1	Fkbp7	1416803_at	14231	2	76501104	76511127	76506115	0.0744308	1.4674	6.6353	7.54721	7.01171	8.32502	8.93783	8.63232	9.40895	9.33277	9.20517	9.28774
72168	NM_175178.3	Aifm3	1431923_at;1434742_s_at	72168	16	17489704	17507578	17498641	0.0173979	1.46293	5.45605	6.59564	5.37626	5.20158	5.21192	5.34134	6.85435	6.88423	7.24159	5.30366
14283;240514	BC094592.1;NM_010235.2	Ccdc85b;Fosl1	1417487_at;1417488_at	14283;240514	19	5447547	5455945	5451746	0.0247526	1.46229	6.05418	5.93555	6.81043	6.68229	5.90238	5.71438	7.80467	7.28837	7.84345	5.28132
53972	NM_019867.1	Ngef	1448978_at	53972	1	89373415	89442633	89408024	0.0657815	1.46156	6.358	7.60109	6.31411	6.35698	8.43052	6.91256	8.18711	8.85751	8.32668	6.26782
103213	NM_134000.3	Traf3ip2	1448508_at	103213	10	39333059	39374629	39353844	0.0142508	1.46054	8.86523	8.52826	8.90138	8.56242	8.09953	8.6251	9.78743	10.2042	10.1809	9.03771
20348	NM_013657.5	Sema3c	1420696_at;1429348_at	20348	5	17080634	17236086	17158360	0.0898112	1.46041	6.6228	4.94031	7.14192	6.87953	6.20123	7.3407	8.46947	7.97199	7.50303	8.87296
81896	NM_031177.1	Ift122	1427239_at;1441259_s_at	81896	6	115803488	115876717	115840102	0.0636819	1.45924	6.08788	6.22682	6.22429	6.30165	7.56316	8.14433	8.06884	8.21149	8.37145	6.00776
19288	NM_008987.3	Ptx3	1418666_at;1456903_at	19288	3	66023809	66029728	66026768	0.228168	1.45817	6.52738	6.80769	6.84151	7.27699	8.55872	9.10898	9.9738	8.42167	8.53967	7.47122
108682	NM_173866.1	Gpt2	1434542_at;1438385_s_at;1439029_at;1455007_s_at	108682	8	88016484	88051458	88033971	0.0176678	1.45255	7.52446	6.9641	7.63975	7.54491	8.58842	7.7854	8.87167	9.24296	9.26655	9.08097
107227	NM_134147.2	D930010J01Rik	1419687_at	107227	19	7131300	7272547	7201923	0.0105417	1.451	6.87597	7.09221	7.92378	7.36522	7.25703	7.90732	8.61846	8.97735	8.96796	10.8151
242506	NM_172869.1	Frmd3	1437075_at	242506	4	73659338	73848118	73753728	0.0979007	1.44442	2.6616	2.74241	2.77863	2.71461	2.7924	3.34928	3.83544	4.71833	4.29896	3.02237
20297	BC028504.1	Ccl20	1422029_at	20297	1	83113341	83115741	83114541	0.0307518	1.44227	7.94784	6.80943	8.1515	6.82106	6.72494	6.83189	8.69074	8.79828	8.48113	6.42809
12903	NM_013496.2	Crabp1	1448326_a_at	12903	9	54612614	54620916	54616765	0.354889	1.43953	5.01602	6.40418	6.77332	8.13868	8.33582	5.89575	9.34933	6.97021	8.28092	6.63547
12505	NM_009851.2	Cd44	1423760_at;1434376_at;1443265_at;1452483_a_at	12505	2	102651298	102741822	102696560	0.045275	1.43851	10.307	10.1316	9.74973	10.1281	11.1994	9.3182	12.0077	11.3318	11.3931	7.8757
213391	BC060709.1+NM_178045.3	Rassf4	1431038_at;1439622_at;1444009_at	213391	6	116583026	116623809	116603417	0.0442753	1.4381	8.46093	9.10452	7.66841	7.89246	9.58085	9.01641	9.99175	10.3357	9.84861	8.29912
66972	NM_025877.3	Slc25a23	1419045_at	66972	17	57183138	57199286	57191212	0.0517	1.43542	6.9154	7.19062	5.01461	5.97334	5.80837	5.99135	7.82326	7.62058	7.30929	9.45333
20536	M28383.1+NM_009208.1	Slc4a3	1418485_at	20536	1	75542846	75555658	75549252	0.00577535	1.43383	6.68349	6.09111	6.66992	7.08874	6.46491	6.91749	8.12188	7.90831	8.22914	7.64697
12609	NM_007679.4	Cebpd	1423233_at;1456605_at	12609	16	15887418	15888252	15887835	0.0038774	1.43034	9.14792	8.7048	9.41808	9.21073	9.53968	9.22986	10.4787	10.7745	10.6633	8.77054
384009	NM_027450.3	Glipr2	1428492_at;1452803_at	384009	4	43970564	43992001	43981282	0.0523455	1.4293	5.99534	5.9974	6.88313	6.84606	6.4351	6.53046	8.21674	7.45926	7.95563	7.34916
20250	M26270.1+NM_009128.1	Scd2	1415822_at;1415823_at;1415824_at	20250	19	44368164	44381350	44374757	0.0231449	1.42758	8.95555	9.70978	9.90301	9.83017	10.0371	8.6437	10.8647	11.0773	10.8804	10.5423
279653	BC118529.1	Pcdh19	1437360_at;1444422_at	279653	X	130122164	130221803	130171983	0.32576	1.42211	5.95028	5.72903	6.20356	6.36743	6.78473	6.78594	8.84504	6.67973	7.65204	7.96988
70439	NM_027427.1	Taf15	1438130_at;1453504_at	70439	11	83286605	83320242	83303423	0.0253325	1.41924	5.28255	4.46646	5.1103	4.92962	6.2063	5.18408	6.51544	6.67195	6.65999	4.43184
72017	NM_028057.1	Cyb5r1	1424048_a_at	72017	1	136302589	136308302	136305445	0.00826038	1.41407	10.499	10.6977	10.3207	10.5843	10.6512	10.3554	11.7773	11.9403	12.0788	10.0799
66234	NM_025436.1	Sc4mol	1423078_a_at	66234	8	67196942	67212375	67204658	0.0506993	1.41349	10.2749	10.0135	9.01581	9.66486	10.4458	9.22636	11.3311	11.4903	10.7397	9.32678
235505	BC052443.1+NM_153098.2	Cd109	1425658_at;1436346_at	235505	9	78463584	78564058	78513821	0.0650879	1.40672	8.17936	8.80984	6.40442	7.63919	8.55272	8.0981	9.20383	9.61269	9.24546	4.75177
30051	BC012648.1+NM_013891.2	Spdef	1450220_a_at	30051	17	27851297	27865896	27858596	0.106241	1.4032	5.6534	5.39117	5.57845	5.59789	5.74122	5.5407	6.54439	7.16659	7.25003	5.76973
22340	U52820.1	Vegfb	1451803_a_at	22340	19	7056963	7062141	7059552	0.00542331	1.3994	8.02164	8.03709	8.65608	8.62625	8.12629	8.24522	9.71597	9.68683	9.65169	10.7895
17872	NM_008654.1	Myd116	1448325_at	17872	7	52778297	52781594	52779945	0.00213448	1.39867	8.9265	8.7763	8.50723	9.11607	8.58514	8.53853	10.044	10.1052	10.2717	9.01702
12032	NM_007529.1	Bcan	1416718_at;1441899_x_at	12032	3	87791457	87804152	87797804	0.0834692	1.39673	5.32271	4.89144	4.87351	5.11721	6.06165	7.29336	7.25477	6.90934	6.80602	5.19891
72500	BC010234.1+BC040084.1+NM_030244.3	Ier5l	1419066_at	72500	2	30327057	30329739	30328398	0.0203473	1.39518	9.37708	8.78775	9.32382	9.04812	8.67057	7.90643	10.3706	10.0592	10.3126	8.18309
16182	NM_008365.1	Il18r1	1421628_at	16182	1	40522851	40557678	40540264	0.285331	1.39433	4.94045	8.48136	7.5398	6.48068	9.96954	8.54032	8.68463	9.30658	9.16784	8.58322
75687	NM_001081241.1	2310066E14Rik	1424239_at	75687	8	108117921	108146094	108132007	0.0143709	1.3908	7.05248	7.19799	6.33927	7.09417	7.76021	7.26179	8.57172	8.55467	8.39896	8.64414
12824	NM_031163.2	Col2a1	1450567_a_at	12824	15	97805402	97835076	97820239	0.555041	1.39072	5.43739	4.93045	9.55137	8.99885	8.37359	8.87028	8.54295	11.1416	7.56861	4.04178
17390	BC070430.1+NM_008610.2	Mmp2	1416136_at;1439364_a_at	17390	8	95351227	95377316	95364271	0.203028	1.38998	6.79048	8.66422	8.4734	10.0293	9.50329	9.82064	11.0163	9.68046	10.1139	11.0839
26557	BC038314.1	Homer2	1424367_a_at	26557	7	88754616	88851830	88803223	0.258179	1.38792	7.17777	5.46956	8.77295	5.58517	9.22113	8.61652	9.12054	8.88685	8.57794	8.33953
14282	NM_008036.2	Fosb	1422134_at	14282	7	19888070	19895394	19891732	0.00154635	1.38678	5.3558	5.62749	5.25676	5.49164	5.65797	5.56398	6.7946	6.99281	6.84975	5.835
74761	BC026438.1+NM_024263.3	Mxra8	1432521_at;1452330_a_at	74761	4	155213867	155218196	155216031	0.0344791	1.38582	7.80366	8.49202	9.00195	8.88305	9.70758	9.17198	10.4488	10.294	9.9448	10.3009
236539	NM_016966.3	Phgdh	1426657_s_at;1426658_x_at;1432708_at;1437621_x_at;1454714_x_at;1456471_x_at;1456584_x_at	236539	3	98117094	98143847	98130470	0.116773	1.38252	7.09267	7.57199	8.91651	9.13194	9.73136	9.43774	9.89012	10.1161	10.0824	9.51143
13849	U89491.1	Ephx1	1422438_at	13849	1	182919685	182947700	182933692	0.0404006	1.38124	9.00607	9.12735	8.67602	9.18699	8.95058	8.9872	10.632	10.3569	10.122	9.95807
81879	NM_023755.1	Tcfcp2l1	1418091_at;1460715_x_at	81879	1	120524527	120579448	120551987	0.312858	1.37306	8.57212	10.6305	7.95639	7.15725	5.98961	5.56993	9.43974	8.84955	8.76777	7.15828
11504	BC050834.1+NM_009621.3	Adamts1	1450716_at	11504	16	85794083	85803344	85798713	0.0395023	1.36978	9.8806	10.2682	9.98077	9.38074	8.76846	8.68609	10.8195	10.9814	10.7908	8.16443
14314	NM_008047.2	Fstl1	1416221_at;1448259_at	14314	16	37777141	37836602	37806871	0.187856	1.3689	8.34921	9.64231	9.47176	11.2934	10.8695	11.2049	12.1915	11.0067	11.324	11.2695
14199	U41739.1	Fhl1	1417872_at	14199	X	53984964	54046523	54015743	0.380322	1.36712	5.36056	6.49376	6.59515	7.86708	7.20532	7.75421	6.83773	9.18558	8.71608	11.8748
13614	D43775.1	Edn1	1451924_a_at	13614	13	42396845	42403358	42400101	0.12415	1.3641	6.60047	7.71658	6.499	6.63013	6.25065	6.43201	8.63904	7.51253	8.00516	7.06754
27053	NM_012055.1+U38940.1	Asns	1433966_x_at;1451095_at	27053	6	7625169	7643196	7634182	0.13575	1.35873	9.93067	9.00452	10.0785	12.3632	10.917	10.185	11.6051	11.787	11.9235	9.66163
231510	NM_172715.3	A230097K15Rik	1454799_at	231510	5	101275149	101328121	101301635	0.129311	1.35707	6.24233	7.96072	6.20487	5.51383	8.0476	5.89756	7.72031	7.87729	8.40707	11.3411
228598	AF387634.1+NM_152993.1	Ebf4	1435044_at	228598	2	130121000	130196217	130158608	0.0508366	1.35494	5.00857	5.58377	4.16774	5.01552	6.31196	5.64117	6.49548	6.70966	6.72406	5.6209
12291	NM_009783.1	Cacna1g	1423365_at	12291	11	94269705	94335414	94302559	0.133115	1.35329	6.05741	5.58926	5.45641	6.26666	7.66288	7.64625	7.2313	7.93618	8.23182	7.03897
209692	NM_001081131.1	Dhtkd1	1457027_at	209692	2	5817140	5863838	5840489	0.208686	1.35248	5.36225	3.81456	5.71853	6.21512	7.54663	7.57469	7.53064	7.33409	7.3086	7.87927
74051	NM_028734.2	Steap2	1428636_at	74051	5	5665954	5694568	5680261	0.37346	1.35013	7.54883	5.65675	6.18778	7.73347	6.32299	6.50047	9.17136	6.7584	8.09576	7.03193
21808	NM_009367.1	Tgfb2	1423250_a_at;1450922_a_at;1450923_at	21808	1	188447529	188529868	188488698	0.0987893	1.34933	7.47645	6.18801	8.54455	7.76448	8.55762	8.33373	8.839	9.6195	9.02192	7.16052
16477	J03236.1+NM_008416.1	Junb	1415899_at	16477	8	87501294	87502328	87501811	0.0238625	1.3471	9.91159	9.77922	10.0084	9.96273	10.4405	9.74158	11.0595	11.5476	11.3562	9.47748
14563	NM_008109.1	Gdf5	1419139_at	14563	2	155766763	155771103	155768933	0.0182467	1.34468	6.51591	5.3784	6.14459	5.43612	5.63371	5.40489	7.33771	6.87678	7.07637	6.14605
27402	NM_175094.2	Pdhx	1456090_at	27402	2	102861234	102913668	102887451	0.208664	1.33844	8.30818	7.94587	8.42121	8.11272	11.64	8.54604	10.5568	9.88734	10.0581	9.55411
52829	BC030404.1+NM_026821.2	D4Bwg0951e	1428384_at	52829	4	80556590	80600205	80578397	0.262073	1.33469	9.80122	10.1972	9.35241	9.10072	10.2206	10.7398	12.2497	10.6996	10.7608	9.51386
13717	NM_007925.2	Eln	1420854_at;1420855_at	13717	5	135178466	135223124	135200795	0.179633	1.33346	6.29874	6.80017	6.60975	7.4286	8.87113	8.08441	8.11366	9.39648	8.53664	8.6963
19016	U01841.1	Pparg	1420715_a_at	19016	6	115372084	115440419	115406251	0.128836	1.33321	4.92666	4.72414	4.75222	4.92701	7.1489	5.92846	6.16931	7.01561	7.0184	10.8134
93842	BC034594.1	Igsf9	1420518_a_at	93842	1	174412371	174429009	174420690	0.0247328	1.33146	7.73038	7.60033	8.13556	8.00789	7.81668	8.665	9.12618	9.20154	9.64458	6.61722
21827	L04302.1+NM_013691.1	Thbs3	1416623_at	21827	3	89019129	89030741	89024935	0.104857	1.33118	4.68848	5.344	5.29507	6.51089	6.83574	7.10414	7.54442	7.15901	7.17927	7.95102
19250	NM_008976.2	Ptpn14	1421499_a_at;1455359_at	19250	1	191552147	191700574	191626360	0.0186092	1.32917	7.87587	7.52555	8.30604	8.45504	8.83753	8.60197	9.48125	9.6876	9.61965	7.99075
269023	BC092219.1+NM_175751.3	Zfp608	1439485_at;1442050_at	269023	18	55047704	55149567	55098635	0.0910287	1.32771	5.93635	7.46069	6.31277	7.33516	8.26455	7.98204	8.56437	8.67035	8.39418	7.51611
14257	L07296.1+NM_008029.1	Flt4	1421442_at	14257	11	49423229	49465731	49444480	0.0485671	1.32695	6.2281	7.69551	5.93516	6.07761	5.73981	6.08391	7.74981	7.78358	7.3275	6.43238
69539	NM_001081156.1	2300002D11Rik	1453008_at	69539	4	133047021	133054421	133050721	0.0979007	1.32633	5.15359	4.67196	5.042	6.29832	5.7042	5.93726	7.32587	6.33519	6.7216	7.04073
103534	NM_145926.2	Mgat4b	1424720_at	103534	11	50039135	50048152	50043643	0.0407775	1.32451	7.8422	9.31716	9.41546	9.31011	9.41354	9.52716	10.3797	10.4832	10.5235	10.7472
20471	NM_009189.1	Six1	1427277_at	20471	12	74142817	74147451	74145134	0.0980849	1.32184	5.63605	3.90159	3.87644	3.83228	5.37632	5.53393	5.5843	6.2751	6.18441	7.15369
215798	AB183545.1+NM_001002268.1	Gpr126	1437408_at;1437409_s_at	215798	10	14122391	14264842	14193616	0.176664	1.32071	5.97637	8.59103	8.67879	8.91634	9.67164	8.59779	9.68215	10.0109	9.48503	7.94426
11855	NM_009706.2	Arhgap5	1423194_at	11855	12	53604959	53668839	53636899	0.184296	1.31546	8.51141	8.46995	8.08287	7.91069	10.4842	8.72151	10.7754	9.74803	9.51327	7.91628
101197	NM_178898.2	AI894139	1433619_at	101197	6	47903445	47915287	47909366	0.0775663	1.31494	6.9271	6.89985	6.58354	6.86427	8.57747	8.33538	8.76181	8.4156	8.86121	7.10314
212898	BC053095.1+NM_172508.2	Dse	1455795_at	212898	10	33871197	33927521	33899359	0.0793934	1.31493	6.00724	6.50635	5.41763	6.40692	7.22899	5.88027	7.99948	7.56963	7.09937	6.75471
56708	AF176913.1+NM_019952.1	Clcf1	1450262_at	56708	19	4214389	4223490	4218939	0.00333847	1.31466	6.31608	6.24059	6.42631	6.1857	6.52876	5.84592	7.5664	7.61472	7.53454	6.43408
57266	NM_019568.2	Cxcl14	1418456_a_at;1418457_at	57266	13	56390008	56397752	56393880	0.442403	1.31277	7.05556	10.1744	8.51134	9.48818	9.42371	9.0879	8.87034	10.2676	11.6709	9.1524
16188	NM_008369.1	Il3ra	1419712_at	16188	14	15179009	15188004	15183506	0.12415	1.30904	5.66371	5.75859	5.64376	6.05175	5.34301	5.81953	7.50852	6.59552	6.96325	7.1039
14268	NM_010233.1	Fn1	1426642_at;1430171_at	14268	1	71632094	71699746	71665920	0.110862	1.3057	10.5088	12.3076	11.1274	12.8534	12.6952	12.7527	13.3688	13.4937	13.1772	11.7744
67606	NM_026271.1	1110018M03Rik	1419376_at	67606	2	110201074	110203340	110202207	0.0617978	1.3053	6.56851	7.25012	6.69317	7.76224	6.6482	7.4704	8.78856	8.33707	7.98658	7.67963
15370	J04113.1+NM_010444.1	Nr4a1	1416505_at	15370	15	101097284	101105223	101101253	0.107103	1.30525	9.8579	8.32593	10.7478	9.9675	10.1676	10.6944	10.777	11.5982	11.4212	10.0047
83429	NM_031251.2	Ctns	1416274_at	83429	11	72996635	73012544	73004589	0.107636	1.30471	7.53555	7.41934	6.93926	7.06579	7.2163	7.04744	8.70709	8.79351	8.02535	7.67188
20204	NM_009116.1	Prrx2	1432331_a_at	20204	2	30690742	30736773	30713757	0.232037	1.30466	7.24109	5.8811	7.72696	7.3844	9.97182	9.15906	9.20927	9.06502	9.32192	6.28962
13345	NM_007855.2	Twist2	1448925_at	13345	1	93698038	93744605	93721321	0.457241	1.30036	5.07413	5.9489	5.49485	6.35698	5.55321	5.86589	8.56517	5.72	6.7629	7.66335
71351	NM_027768.1	5430402E10Rik	1430518_at	71351	X	75233630	75238906	75236268	0.439017	1.29801	3.52316	3.55679	3.52041	3.63741	3.61148	3.85879	4.22581	6.47838	4.04386	3.54035
71960	NM_028021.2	Myh14	1428835_at	71960	7	51861173	51926213	51893693	0.055236	1.2922	9.52843	9.91099	9.12014	8.63546	8.08516	8.26759	10.2556	10.2991	10.0957	9.23512
53627	BC032284.1	Porcn	1424220_a_at	53627	X	7770974	7783627	7777300	0.116703	1.29144	5.74901	5.93643	6.461	7.03587	7.42285	7.2339	7.64923	8.5367	7.60792	7.61875
14863	BC037068.1+NM_008183.2	Gstm2	1416411_at	14863	3	107784623	107789371	107786997	0.229884	1.29113	5.1269	5.74222	6.47682	7.56912	7.782	7.59345	8.8244	7.48308	7.71118	10.9475
67103	NM_025968.2	Ltb4dh	1417777_at	67103	4	58978312	58999982	58989147	0.0390347	1.28963	9.21925	8.13797	8.89486	8.86028	9.3851	10.0132	10.2453	10.4102	10.4686	8.46951
13838	NM_007936.3	Epha4	1421928_at;1421929_at;1429021_at;1439757_s_at	13838	1	77363760	77511663	77437711	0.0339188	1.28923	5.40385	6.17595	6.17018	6.32267	6.26324	5.95249	7.57244	7.0052	7.43425	5.72395
12876	NM_013494.3	Cpe	1415949_at;1439437_x_at	12876	8	67071355	67171837	67121596	0.110565	1.28549	9.22112	11.5233	10.1592	11.7187	10.2944	10.343	12.0378	12.047	11.4015	9.70154
56454	BC037699.1	Aldh18a1	1415836_at;1435855_x_at;1437325_x_at;1437333_x_at;1437620_x_at	56454	19	40624748	40662872	40643810	0.0488875	1.28338	7.76773	8.70124	8.90553	8.88196	9.77456	9.2635	10.089	10.2235	10.1849	7.67814
15904	NM_031166.2	Id4	1423259_at;1423260_at;1438441_at;1450928_at	15904	13	48356796	48359405	48358100	0.157322	1.28179	4.89839	5.61765	4.9399	5.56565	6.62697	6.62529	7.70245	6.65455	6.62529	7.56817
17300	NM_008592.2	Foxc1	1419485_at;1419486_at	17300	13	31898515	31902504	31900509	0.0288801	1.28137	9.54822	10.1702	9.07667	8.98812	9.90724	9.61192	10.7341	11.1548	10.6064	7.03146
13392	NM_010054.1	Dlx2	1448877_at	13392	2	71381466	71384811	71383138	0.246141	1.27476	5.17591	5.10866	5.1359	5.05281	8.16823	7.78529	7.46926	7.20735	7.36107	5.11366
245522	BC094942.1	AK129302	1434729_at	245522	X	92834538	92853848	92844193	0.0143709	1.27452	4.94889	5.42677	5.53703	5.39684	6.05325	5.85856	6.83321	6.81461	6.7864	6.43764
72440	BC027368.1+NM_197981.1	5930416I19Rik	1452313_at	72440	6	128307018	128312886	128309952	0.168323	1.27378	9.4889	9.11931	9.43852	9.46407	11.5183	11.7874	11.3214	11.4688	11.4394	8.20856
234878	NM_145608.2	BC021891	1425807_at;1426145_at;1441213_at	234878	8	128434350	128471339	128452844	0.0303229	1.27124	7.27379	7.22896	6.30725	6.74483	6.66586	6.15169	7.80198	8.33173	7.86621	6.51616
18767	NM_008862.3	Pkia	1420858_at;1420859_at	18767	3	7366604	7445366	7405985	0.0390347	1.26955	5.84214	6.49523	4.66003	5.23132	5.45331	5.28858	6.90913	6.74823	6.63659	8.89999
107508	NM_029735.1	Eprs	1426713_s_at;1452157_at;1452158_at	107508	1	187186974	187252234	187219604	0.0217315	1.26839	9.71538	9.62524	9.48908	9.83866	10.5674	10.5536	10.972	11.3268	11.4011	9.61523
211039	BC016548.1+NM_174994.1	BC016548	1425961_at	211039	NA	NA	NA	NA	0.112076	1.26645	6.84367	7.0824	7.13322	6.20021	8.53404	5.74866	7.93363	8.49631	8.1405	6.97346
18034	NM_019408.2	Nfkb2	1425902_a_at;1429128_x_at	18034	19	46379238	46386580	46382909	0.0240404	1.26518	8.10642	8.64465	8.52167	8.48269	8.86035	8.18688	9.4545	9.8114	9.93095	8.88323
12406	NM_009825.1	Serpinh1	1450843_a_at;1456733_x_at	12406	7	106493946	106501624	106497785	0.104857	1.26352	8.77338	8.89996	10.6938	10.9713	10.2665	10.297	11.5551	11.0563	11.1302	10.9423
15936	NM_010499.2	Ier2	1416442_at	15936	8	87185985	87186650	87186317	0.0273392	1.2635	11.1899	10.9182	11.1195	11.0883	11.3367	10.6802	12.0713	12.5456	12.34	9.97522
18162	NM_008728.2	Npr3	1435184_at;1448024_at;1450286_at	18162	15	11769651	11835429	11802540	0.156029	1.25936	4.53385	4.59667	5.05997	5.31287	5.22953	5.01059	6.76409	6.21614	5.6696	7.90807
11727	BC055355.1+NM_007447.2	Ang1	1438936_s_at;1438937_x_at;1450717_at	11727	14	51715675	51721679	51718677	0.0697503	1.25856	4.99818	5.20178	5.02153	4.87875	5.65976	5.50319	6.04655	6.71352	6.64719	5.4529
622675	NM_178267.3	D630040G17Rik	1439493_at;1442398_at;1442562_at	622675	8	81552336	81717642	81634989	0.0200436	1.25827	6.59229	7.06146	5.67087	6.48446	6.633	6.51798	7.64734	8.00735	7.60015	5.91673
67893	NM_026436.1	Tmem86a	1428758_at	67893	7	54306043	54310114	54308078	0.0292855	1.25761	8.76964	9.58203	9.6981	9.56395	9.68096	9.57046	11.0357	10.6866	10.4831	10.4184
59083	NM_021564.1	Fetub	1449555_a_at	59083	16	22920295	22939839	22930067	0.17105	1.2535	4.88904	5.0696	6.52706	5.99645	7.96713	6.95142	7.50022	7.78327	7.17735	5.12175
12227	NM_007570.2	Btg2	1416250_at;1448272_at	12227	1	135971442	135975732	135973587	0.0144673	1.25073	9.0789	9.01577	9.16447	8.56118	8.47392	8.42966	9.80921	10.2372	10.0677	9.95833
54216	AB006758.1+NM_018764.1	Pcdh7	1449249_at	54216	5	58109339	58520590	58314964	0.572471	1.2507	3.47032	3.66118	3.55787	4.6914	4.02452	3.8347	7.22393	3.5164	4.63176	6.27027
19088	NM_011158.3	Prkar2b	1430640_a_at;1438664_at;1456475_s_at	19088	12	32643341	32746117	32694729	0.050198	1.25056	7.14366	6.31405	6.69181	7.12871	7.94429	7.88434	8.09813	8.61622	8.59075	10.0942
21925	NM_009394.2	Tnnc2	1417464_at	21925	2	164602664	164605229	164603946	0.457486	1.24948	5.83871	5.56566	5.22618	5.59422	8.992	10.6165	7.50224	8.82447	8.33837	14.2137
73710	NM_023716.1	Tubb2b	1419965_at;1449682_s_at;1449683_x_at;1452679_at	73710	13	34219092	34222223	34220657	0.0156273	1.24931	8.17889	7.33863	7.54038	7.5614	7.6203	7.09578	8.90952	8.95346	8.55265	5.20846
16400	BC062205.1	Itga3	1421997_s_at;1455158_at;1460305_at	16400	11	94905788	94938028	94921908	0.0354695	1.24912	8.24272	9.06884	8.96251	9.47692	8.41863	7.89844	9.92016	9.81176	10.0495	7.81989
71916	NM_028002.1	Dus4l	1453252_at	71916	12	32324920	32339691	32332305	0.136252	1.24477	6.07085	5.83671	5.57767	5.97679	7.74125	7.15763	7.08286	7.73941	8.09248	5.93672
56047	NM_018857.1	Msln	1460238_at	56047	17	25885559	25891322	25888440	0.0141254	1.24332	4.67161	4.79411	4.96442	4.84692	4.30853	4.84518	5.93504	5.81516	6.19514	4.32093
20646;20646;84704;84704	AF101042.1;BC019589.1;NM_013670.3+NM_033174.2	Snrpn;Snrpn+84704:Snurf;Snurf	1421063_s_at	20646;84704	7	67127388	67149997	67138692	0.15495	1.24144	7.93629	5.82735	7.12054	6.73975	8.31829	7.71978	9.06908	7.98525	8.501	8.02948
71724	NM_023617.2	Aox3	1418858_at	71724	1	58170022	58257542	58213782	0.356216	1.24118	4.21025	4.09088	3.96401	4.31664	4.55839	4.87479	4.39547	6.06347	6.27207	7.04776
17153	NM_010762.3	Mal	1417275_at;1432558_a_at	17153	2	127458966	127482431	127470698	0.118932	1.24046	5.6889	8.18256	6.54027	5.43798	6.5589	6.17535	7.6275	7.5361	7.84976	7.27027
14825	J04596.1+NM_008176.1	Cxcl1	1419209_at;1441855_x_at;1457644_s_at	14825	5	91320306	91322139	91321222	0.0201414	1.2401	9.91807	8.91612	9.77717	10.0445	9.7296	10.1101	10.9902	10.7616	11.2164	7.05221
75568	NM_029341.1	Capsl	1429891_at	75568	15	9365783	9395790	9380786	0.0131582	1.23983	4.59755	4.29672	4.37141	3.99262	5.08104	4.16904	5.88145	5.54006	5.55217	6.5176
83768	BC027205.1+NM_031843.2	Dpp7	1435680_a_at;1436479_a_at;1436480_at	83768	2	25207810	25211852	25209831	0.148537	1.23666	4.97918	7.16839	6.77713	7.52456	7.9388	7.71502	8.35992	8.22421	8.17738	8.11215
242669	NM_172875.1	Adc	1439649_at	242669	4	128608179	128639683	128623931	0.0146225	1.23349	6.16231	6.33846	6.54062	6.86872	6.19041	6.26209	7.86515	7.51152	7.50511	6.6595
24063	BC053428.1	Spry1	1415874_at	24063	3	37538869	37543520	37541194	0.0415722	1.23219	9.82169	9.28895	9.58742	10.681	10.3268	10.8379	11.4224	11.1497	11.3963	9.31289
52118	BC032283.1+NM_027514.1	Pvr	1423903_at;1423904_a_at;1423905_at;1450295_s_at;1451160_s_at	52118	7	20489639	20506462	20498050	0.00633233	1.23037	8.0821	8.29921	7.83528	7.5763	7.88575	7.49213	9.25827	8.97308	9.04516	7.0586
12684	BC046340.1	Cideb	1418976_s_at	12684	14	56372921	56377295	56375108	0.178381	1.22981	5.5981	5.95814	6.0129	6.05203	5.89929	5.99784	6.53717	7.48734	7.42406	6.46053
232441	BC026463.1+NM_181988.1	Rerg	1451236_at	232441	6	137003346	137119020	137061183	0.0887522	1.22872	4.45848	5.96209	5.57017	5.57175	6.87996	5.84411	6.52995	7.06101	7.23848	4.03998
21825	NM_011580.3	Thbs1	1421811_at;1450377_at;1460302_at	21825	2	117937629	117952866	117945247	0.326894	1.22668	8.9509	9.25943	9.30961	9.72172	9.10258	9.09466	11.5324	9.99771	9.86934	6.99628
16878	NM_008501.2	Lif	1421207_at;1450160_at	16878	11	4157571	4172517	4165044	0.0472867	1.22339	7.0472	7.21215	6.383	6.02004	6.073	5.52377	7.68579	7.43002	7.68394	5.58106
67573	BC068307.1+NM_053083.2	Loxl4	1421153_at;1450134_at	67573	19	42668478	42687238	42677858	0.144142	1.22109	5.10662	5.51097	5.42292	5.49194	5.18501	5.12786	6.27139	7.0607	6.25386	5.02483
74257	NM_028841.1	Tspan17	1424334_at;1455642_a_at	74257	13	54890818	54898129	54894473	0.0519583	1.22048	7.99772	8.41035	7.82441	7.09761	7.17509	6.63569	8.70504	8.86078	8.66604	9.21578
71962	BC039988.1+NM_028022.1	2410008K03Rik	1452847_at	71962	11	4118271	4122412	4120341	0.0026121	1.22034	6.9992	7.24415	6.98587	7.46693	7.46454	7.45849	8.4163	8.54698	8.50734	7.82222
15284	NM_008250.1	Hlx1	1418939_at	15284	1	186551022	186556480	186553751	0.390017	1.2178	5.77351	6.34657	6.42864	6.51295	6.80951	6.58928	6.34392	8.33939	8.20031	7.9432
108037	NM_028230.3	Shmt2	1426423_at;1434204_x_at;1455084_x_at;1455985_x_at	108037	10	126954373	126959442	126956907	0.0176857	1.21665	10.0397	9.65202	10.2715	10.2744	10.8366	10.6436	11.2842	11.528	11.6966	9.07557
64450	BC065154.1+NM_145066.4	Gpr85	1424896_at;1437618_x_at	64450	6	13785068	13789848	13787458	0.0756925	1.21635	4.30042	4.2332	4.22943	4.40114	4.54508	4.78097	5.94991	5.65543	5.28882	4.00388
14102	M83649.1+NM_007987.1	Fas	1460251_at	14102	19	34365199	34402260	34383729	0.0508366	1.21267	5.15687	5.56262	6.50089	6.31641	6.84793	6.60083	7.26085	7.5318	7.33814	6.92987
68527	NM_026754.1	1110017I16Rik	1428993_at;1428994_s_at	68527	2	4897227	4906791	4902009	0.143869	1.2103	4.52019	4.3181	4.34189	4.29093	6.81863	5.66183	6.04057	6.51001	6.0561	4.02703
101602	NM_178901.2	AI467606	1433465_a_at;1433466_at	101602	7	134234873	134237498	134236185	0.133659	1.20902	8.3889	6.38416	6.55972	6.02918	7.87265	8.02004	8.49495	8.45285	8.30657	8.8374
66355	NM_025508.1	Gmpr	1448530_at	66355	13	45602910	45641748	45622329	0.0382664	1.20881	8.22454	8.49452	7.50444	7.0457	7.67558	7.45993	9.17674	8.63106	9.02098	9.42425
56194	NM_018785.2	Prpf40a	1420916_at;1420917_at;1450035_a_at	56194	2	52997509	53050221	53023865	0.0898873	1.20853	8.73392	7.71555	8.25173	7.76419	9.67535	9.41016	9.91223	9.70826	9.78056	6.94692
12061	NM_007539.2	Bdkrb1	1450586_at	12061	12	106842301	106843638	106842969	0.188078	1.20474	4.78555	5.17161	5.18633	5.35438	5.13466	4.85729	5.64021	6.57773	6.64118	4.72107
224093	NM_177632.2	BC022623	1426734_at	224093	16	30599809	30602841	30601325	0.0846751	1.20344	7.62514	7.76293	8.34807	8.83598	8.85251	9.23149	9.21053	10.0292	9.69865	9.78631
110196	NM_134469.3	Fdps	1423418_at;1458702_at	110196	3	88897511	88905812	88901661	0.0127025	1.20138	11.2363	10.8515	10.571	10.7126	10.7574	10.7778	12.0638	12.175	11.8187	9.30497
94187	NM_033327.2	Zfp423	1419380_at	94187	8	90185707	90483470	90334588	0.383713	1.20093	5.69705	5.13487	6.88416	7.72695	9.83446	9.19765	9.03085	8.69793	8.1116	9.36193
114664	NM_053262.3	Hsd17b11	1421011_at;1434642_at	114664	5	104418793	104450828	104434810	0.00415897	1.19839	8.47028	8.18651	8.37459	8.05015	7.96611	8.02674	9.23785	9.49449	9.40003	9.26691
12359	L25069.1+NM_009804.1	Cat	1416429_a_at;1416430_at	12359	2	103294163	103325274	103309718	0.0214754	1.19729	9.76641	9.19254	9.60335	9.59721	10.3191	9.42221	10.8986	11.0549	10.5887	11.1244
63873	AF279672.1	Trpv4	1417545_at	63873	5	115072163	115108427	115090295	0.125102	1.19692	6.46385	7.76133	8.62865	8.71986	8.89638	8.67204	9.20007	9.77285	9.1889	7.03716
16001	NM_010513.2	Igf1r	1426565_at;1428967_at;1452108_at;1452982_at	16001	7	75097143	75378553	75237848	0.0303083	1.19611	8.28399	7.98058	8.04642	9.31269	8.58141	8.88042	9.64848	9.69408	9.78851	8.09603
13101	BC010989.1+NM_010005.2	Cyp2d10	1418113_at	13101	15	82233276	82237612	82235444	0.27754	1.19567	6.31081	8.94946	6.65488	4.44737	6.95594	5.79445	7.35564	7.90302	7.88482	4.40593
81703	NM_030887.2	Jundm2	1450350_a_at	81703	12	86940366	86980827	86960596	0.00213448	1.19526	8.75368	9.17783	9.313	9.23804	9.25447	8.93882	10.3244	10.3886	10.2107	8.5691
227619	NM_001029983.1	Man1b1	1452235_at	227619	2	25187935	25207732	25197833	0.0517997	1.19233	8.23111	8.3857	8.09658	7.04993	8.78995	8.85297	9.39576	9.2103	9.67406	9.23805
68041	BC052899.1	Mid1ip1	1416840_at	68041	X	10294516	10296819	10295667	0.040919	1.19089	10.0703	10.9698	9.58022	9.52976	10.6136	10.2028	11.3766	11.3567	11.3226	11.5644
76954	NM_029811.2	St5	1428372_at	76954	7	116667425	116760661	116714043	0.0138958	1.18862	8.85153	9.77674	8.94865	8.65488	8.92298	8.86083	10.242	10.2499	10.0818	9.24487
14585	BC054378.1+NM_010279.2	Gfra1	1421973_at;1450440_at	14585	19	58310119	58529807	58419963	0.0402605	1.18712	4.14742	4.87667	4.38011	4.51084	5.23356	4.2286	5.52275	6.0936	5.63361	4.15197
353502	NM_181821.1	Hcfc1r1	1428405_at;1428406_s_at	353502	17	23810924	23812192	23811558	0.00181543	1.18537	10.2934	10.5449	10.3211	10.576	10.1173	10.1264	11.5761	11.5367	11.4328	11.2776
20856	AF031035.1+NM_011491.3	Stc2	1419503_at;1449484_at	20856	11	31259441	31270061	31264751	0.0528721	1.18206	8.03682	8.71307	7.42032	7.69362	7.99948	7.58665	8.71923	9.38676	9.16518	10.3342
66208	NM_025424.1	Nenf	1417879_at	66208	1	193130669	193141978	193136323	0.0189022	1.18061	9.49348	9.33377	8.91094	9.1339	9.43685	9.69152	10.3991	10.3791	10.7639	10.1163
17768	NM_008638.1	Mthfd2	1419253_at;1419254_at	17768	6	83255700	83267581	83261640	0.0207879	1.18034	9.2884	9.30068	9.18885	9.04812	10.0949	9.91064	10.6992	10.6076	10.65	7.02802
70686	NM_130447.2	Dusp16	1418401_a_at	70686	6	134665492	134742646	134704069	0.0312416	1.17854	10.6181	10.2537	9.47073	9.22015	9.80314	9.67275	10.9433	11.0271	11.0845	9.90941
21857	NM_011593.2	Timp1	1460227_at	21857	X	20447347	20451861	20449604	0.121086	1.175	9.03133	11.3442	9.35346	9.76282	10.6179	10.8733	11.6657	11.2053	11.1455	6.4806
101739	BC052177.1	Psip1	1417166_at;1460403_at	101739	4	83101587	83132369	83116978	0.0326665	1.17259	10.4654	10.3724	9.98195	10.4003	11.2715	11.3359	12.0307	11.707	11.6938	8.13988
76416	BC027007.1+NM_029602.1	1700022C21Rik	1424999_at	76416	17	37095537	37102567	37099052	0.014024	1.17024	6.66423	5.86022	6.25207	6.53182	6.74576	6.97916	7.54355	7.72469	7.75912	7.94467
13197	L28177.1+NM_007836.1	Gadd45a	1449519_at	13197	6	66985099	66987380	66986239	0.0312481	1.16618	8.62338	9.55577	8.33825	8.37227	9.38615	9.17632	10.0295	9.96489	10.2302	8.85523
56277	NM_019631.2	Tmem45a	1422587_at	56277	16	56806382	56886279	56846330	0.478527	1.16438	6.1793	6.29967	6.27956	7.54277	6.93656	8.06402	9.60693	7.04185	7.4953	8.76409
13196	BC094581.1+NM_010026.2	Ddef1	1425572_a_at;1425573_a_at	13196	15	63920103	64040198	63980150	0.0273392	1.16414	6.51572	6.69894	7.30959	6.95391	7.80553	7.3412	8.26427	8.31233	8.22828	7.1701
214855	NM_145996.2	Arid5a	1447700_x_at;1451340_at	214855	1	36364596	36379833	36372214	0.00453724	1.16303	9.19728	9.35137	9.03433	8.65172	9.23033	8.8515	10.0769	10.2799	10.2906	8.02499
108673	NM_023731.1	Ccdc86	1452414_s_at;1454197_a_at	108673	19	11017318	11023752	11020535	0.0475918	1.16286	7.08078	7.51895	8.14985	7.77058	8.86831	8.20168	8.91316	9.17252	9.19796	7.19824
56636	NM_020013.2	Fgf21	1422916_at	56636	7	52869256	52870860	52870058	0.0686262	1.16226	5.39993	5.37396	5.46981	5.04568	5.38792	5.48153	6.74734	6.20893	6.60994	5.22354
26362	NM_009465.3	Axl	1423586_at;1438621_x_at	26362	7	26542292	26573674	26557983	0.157992	1.16074	8.4508	9.69674	8.95256	9.32352	10.152	9.52096	11.1582	10.21	10.1622	10.3346
65963	BC022166.1+NM_023056.2	Tmem176b	1418004_a_at	65963	6	48783817	48791027	48787422	0.0544694	1.15989	11.5726	12.0681	11.9741	11.807	13.2587	12.8393	13.5442	13.2636	13.4318	11.8797
217335	BC055689.1	Fbf1	1425979_a_at	217335	11	116003599	116029467	116016533	0.01781	1.15836	8.28361	8.57893	8.37933	8.42864	8.68759	8.7992	9.47357	9.82602	9.75414	8.63446
235416	BC020188.1+NM_199222.1	Lman1l	1451922_at	235416	9	57454840	57468568	57461704	0.186854	1.1551	4.26041	4.18699	4.49068	4.17755	5.5623	4.70645	5.36971	6.42408	5.36369	4.27467
26388	NM_011940.1	Ifi202b	1421551_s_at;1457666_s_at	26388	1	175892703	175912875	175902789	0.111042	1.15434	10.3973	11.5473	11.3832	9.17401	11.1281	10.6597	12.1141	11.8611	11.6326	9.71889
13711	BC021629.1	Elf5	1419555_at;1419556_at	13711	2	103264234	103291142	103277688	0.0999218	1.15341	11.4976	10.7599	11.2104	10.5982	9.51289	9.55906	11.7582	11.7276	11.5434	9.66572
22658	D90085.1+NM_009545.1	Pcgf2	1420645_at	22658	11	97551106	97561660	97556383	0.00821162	1.15312	7.5365	8.05457	7.50856	7.45565	7.87924	8.20073	8.92697	8.77822	9.0718	7.82633
20410	NM_011366.2	Sorbs3	1419329_at	20410	14	70580275	70607444	70593859	0.00949462	1.1525	9.2202	8.53438	8.25749	8.75545	8.6972	8.78491	9.81423	9.92447	9.84361	9.28758
67909	NM_026449.1	Galntl5	1417641_at	67909	5	24687298	24726113	24706705	0.307938	1.15207	4.17269	4.2517	4.14731	3.87471	3.977	4.05843	5.50416	5.86809	4.32489	4.24673
23876	NM_011812.3	Fbln5	1416164_at;1446377_at	23876	12	102988153	103057298	103022725	0.135176	1.14977	7.66198	6.96831	7.89077	9.35147	8.86982	8.66605	9.59367	9.64265	8.9172	7.49715
19220	NM_008966.3	Ptgfr	1420349_at;1440777_x_at;1449828_at;1453924_a_at	19220	3	151461574	151500492	151481033	0.165642	1.14949	3.81796	3.95228	3.87697	4.3529	3.80611	4.05081	4.58439	5.26138	5.53124	4.58982
20648	NM_009228.1+U00677.1	Snta1	1416825_at	20648	2	154202049	154233835	154217942	0.0508134	1.14906	9.08184	7.56197	8.91518	8.57863	9.20189	9.14978	9.74896	9.98843	9.95443	10.0453
78829	NM_023910.5	Tsc22d4	1448412_a_at	78829	5	138187420	138209677	138198548	0.0570024	1.14858	9.58597	9.27333	9.53383	9.24553	10.6461	10.5766	10.9499	10.9781	10.9486	9.59988
20965	AF096867.1+NM_013681.1	Syn2	1435511_at;1449030_at;1460230_at	20965	6	115085000	115232014	115158507	0.203638	1.14549	4.658	4.60326	4.7305	4.63492	4.90805	4.98867	6.51041	5.76339	5.42437	5.48192
74617	BC021399.1	Scpep1	1426555_at;1455908_a_at	74617	11	88785336	88816743	88801039	0.00479915	1.14493	10.1937	10.7518	10.1416	10.3787	10.463	10.146	11.5273	11.4974	11.4475	10.3269
50786	NM_015819.3	Hs6st2	1420938_at;1450047_at	50786	X	48740389	49035033	48887711	0.558207	1.14388	4.14941	4.87258	4.49621	6.35258	4.62651	5.43559	7.86089	4.54633	5.99087	4.0683
22158	NM_011657.2	Tulp3	1418251_at;1449008_at	22158	6	128271186	128305869	128288527	0.343082	1.14386	6.70456	6.48486	7.24447	7.20871	10.2098	9.97952	9.13222	9.2542	8.96113	6.32723
234734	BC033273.1+NM_146217.3	Aars	1423685_at;1451083_s_at	234734	8	113557815	113579465	113568640	0.00662153	1.1438	10.1869	10.5596	9.98725	10.1003	10.4028	9.75396	11.2322	11.373	11.3216	9.97609
218215	NM_146042.2	Ibrdc2	1425282_at	218215	13	47218089	47341845	47279967	0.00761889	1.14249	4.94045	5.40878	5.38436	5.10111	4.94807	4.87479	6.26584	6.40059	6.08983	5.40907
109218	NM_175408.2	Tmem139	1436556_at	109218	6	42211958	42214552	42213255	0.00415897	1.14205	7.07865	6.835	7.2228	6.68205	6.6376	6.80701	7.97881	8.01087	8.06802	6.12455
328258	NM_177809.2	AU042651	1440199_at	328258	13	56539716	56573682	56556699	0.0966955	1.14166	4.28794	6.12123	5.15893	4.15975	4.19198	4.10377	5.90833	5.5637	5.96474	4.16193
54004	AY312280.1	Diap2	1427564_at	54004	X	126284282	127000370	126642326	0.0588638	1.1413	5.44085	6.92967	5.83429	5.94566	7.14662	6.43525	7.46739	7.55683	7.26585	8.13468
12759	L08235.1	Clu	1418626_a_at;1437458_x_at;1437689_x_at;1454849_x_at	12759	14	66587491	66600384	66593937	0.17	1.14129	11.5572	11.8615	12.4667	10.1209	10.3866	9.82754	12.1072	12.3794	12.0475	11.9422
14245	BC042462.1	Lpin1	1418288_at;1426516_a_at	14245	12	16543442	16596576	16570009	0.0537956	1.13837	8.08878	7.31025	7.41829	7.35255	8.5773	8.12744	8.75142	9.31984	8.78116	10.8698
16402	BC050943.1+BC059829.1+NM_010577.2	Itga5	1423267_s_at;1423268_at	16402	15	103174720	103197194	103185957	0.122849	1.13771	6.19003	6.92396	6.82071	7.00182	7.06576	6.8793	8.44929	7.62137	7.78325	7.11504
17250	NM_008576.2	Abcc1	1421378_s_at;1452233_at	17250	16	14361653	14474965	14418309	0.0217315	1.13721	6.9376	8.16893	7.84839	7.87939	8.15018	7.94577	8.79709	9.00859	9.07108	7.78878
11910	U19118.1	Atf3	1449363_at	11910	1	192994191	193007131	193000661	0.0587157	1.13634	8.88048	9.017	9.56227	7.89201	9.20819	8.33961	9.7245	9.83932	10.295	7.40989
20355	BC094567.1	Sema4f	1419328_at;1439768_x_at	20355	6	82861880	82889763	82875821	0.105775	1.13591	4.65318	4.78609	4.48029	4.89391	5.08292	4.97578	5.55275	6.28744	6.00362	5.87141
12394	D26532.1+NM_009821.1	Runx1	1422864_at;1427650_a_at;1452530_a_at	12394	16	92602140	92826311	92714225	0.00855012	1.13539	7.03871	7.40214	7.01173	7.18844	6.70228	6.67074	8.16954	8.11324	8.13042	6.0188
22761	AF006492.1+NM_009569.1	Zfpm1	1423603_at;1451046_at	22761	8	124806039	124861146	124833592	0.0536956	1.13535	7.23058	7.48445	6.77412	7.00231	6.54006	5.70088	7.8966	7.83609	8.03956	6.75356
100732	BC057918.1+NM_133350.1	Mapre3	1427079_at	100732	5	31117127	31168432	31142779	0.00213448	1.13485	6.62071	7.1166	6.69949	7.01167	6.88057	7.01366	8.12304	7.93232	8.02054	8.78027
55925	NM_018802.2	Syt8	1450800_at	55925	7	149620882	149626301	149623591	0.0193612	1.13434	6.37667	6.53841	6.45024	5.8284	6.33893	5.86022	7.36078	7.5852	7.15347	5.86496
234356	BC089162.1+NM_172753.3	4732435N03Rik	1452365_at;1452366_at	234356	8	70880694	71259034	71069864	0.405897	1.13343	5.32448	5.61381	5.96955	6.72667	6.29357	6.42283	8.43707	6.35686	6.7818	6.45225
22361	NM_011704.1	Vnn1	1418486_at;1447845_s_at	22361	10	23614589	23625149	23619869	0.00239865	1.13288	3.52737	3.52185	3.69344	3.59905	3.46897	3.97213	4.7213	4.88203	4.68671	4.19433
18484	NM_013626.1+U79523.1	Pam	1418908_at	18484	1	99717672	99992090	99854881	0.0614591	1.13262	8.21843	9.03333	8.11409	8.73898	7.54182	7.27972	9.03941	9.44763	9.37402	8.80501
170770	BC044782.2	Bbc3	1423315_at	170770	7	16895002	16903552	16899277	0.0080938	1.13	8.14399	8.02999	7.74286	7.9157	7.68569	7.28986	9.10116	8.84696	8.84594	8.58743
13685	NM_007918.3	Eif4ebp1	1417562_at;1434976_x_at	13685	8	28370850	28385985	28378417	0.0142508	1.12924	10.3768	10.2866	10.6568	10.7499	11.2532	11.0894	11.747	11.9261	11.921	11.3273
19055	J05479.1+NM_008913.1	Ppp3ca	1438478_a_at	19055	3	136333088	136598741	136465914	0.0114408	1.12924	9.13059	9.45955	9.32388	9.59448	10.1304	9.7733	10.6092	10.7969	10.6877	10.0118
67247	NM_133684.2	Mosc2	1416766_at	67247	1	186637573	186669727	186653650	0.0177634	1.12708	10.773	10.9292	10.6543	10.1143	11.1411	11.2975	11.7658	11.9939	12.0763	12.1345
103511	NM_178908.3	BB146404	1424680_at	103511	10	33809053	33816292	33812672	0.127353	1.12664	4.72738	6.95954	4.96529	4.83855	5.38331	5.14137	6.89939	6.36539	6.12288	6.08602
72599	BC009151.1+NM_028295.1	Pdia5	1424650_at	72599	16	35397399	35490959	35444179	0.148033	1.12474	5.91347	6.62809	7.87806	7.55829	7.86586	7.90376	8.91129	7.985	8.35171	7.52557
12111	L20276.1	Bgn	1416405_at;1437889_x_at;1448323_a_at	12111	X	70728974	70741272	70735123	0.170959	1.12459	9.51181	10.9484	10.3159	11.7008	11.7243	11.5054	12.6499	11.8511	11.7261	10.3164
15951	NM_008329.2	Ifi204	1419603_at	15951	1	175677427	175697050	175687238	0.198349	1.12338	5.70143	7.49607	7.19281	5.12489	7.36014	6.67795	8.20403	7.79517	7.14758	6.45776
72972	NM_028407.3	Gcap14	1419786_at;1431972_a_at;1452223_s_at;1453240_a_at	72972	14	37688122	37781950	37735036	0.0537956	1.1231	8.3832	8.46205	8.41322	8.74428	8.47846	8.22147	9.31838	9.81751	9.58474	9.30007
246747	NM_145635.2	BC054059	1424729_at	246747	2	158328389	158333934	158331161	0.271724	1.11974	6.30408	5.89978	5.60056	4.60233	7.36452	6.17244	6.42764	7.89886	7.00458	11.7275
13143	BC022165.1+NM_010019.2	Dapk2	1451453_at	13143	9	66006043	66120047	66063045	0.104404	1.11958	7.11008	8.86214	7.20927	6.96236	7.64991	6.85993	8.98254	8.3349	8.36814	7.56024
11606	NM_007428.3	Agt	1423396_at	11606	8	127080676	127093604	127087140	0.247915	1.11898	5.96506	6.97652	5.17328	5.90897	6.74374	6.68401	6.7021	8.12544	7.25519	7.40843
14182	NM_010206.2	Fgfr1	1424050_s_at;1425911_a_at;1436551_at	14182	8	26629244	26686186	26657715	0.219784	1.11824	7.97143	6.6851	8.70888	9.67691	9.64926	9.65337	10.0481	9.78738	9.69176	8.98325
69550	BC056638.1	Bst2	1424921_at	69550	8	74058163	74061328	74059745	0.122782	1.11526	11.1645	11.5178	11.7877	10.7095	10.1666	9.92111	12.3631	12.0913	11.525	9.56809
12035	U42443.1	Bcat1	1430111_a_at;1450871_a_at	12035	6	144947678	145024704	144986191	0.372959	1.11465	4.97071	4.9956	6.60259	6.0578	5.84616	5.76278	7.84945	5.86114	6.75118	5.26964
216188	BC034531.1+NM_153543.1	Aldh1l2	1436119_at	216188	10	82950215	82996847	82973531	0.0692987	1.11396	8.05513	7.59013	8.75974	9.03773	9.26279	9.26413	10.0053	9.55307	9.76831	5.56702
12894	NM_013495.1	Cpt1a	1434866_x_at;1438156_x_at;1460409_at	12894	19	3323348	3384119	3353733	0.0467852	1.11395	7.22474	8.55752	8.30355	8.05731	8.84941	8.65738	9.48159	9.43398	9.25124	7.91256
57265	NM_020510.2	Fzd2	1418532_at;1418533_s_at;1418534_at	57265	11	102465766	102467886	102466826	0.0821924	1.11312	8.16123	6.86402	8.37615	8.43637	8.47934	9.07019	9.44924	9.31147	9.27231	7.51034
16000	NM_010512.3	Igf1	1419519_at;1439477_at;1452014_a_at	16000	10	87321912	87396012	87358962	0.135062	1.11192	5.10615	5.62123	6.31085	6.3675	7.4994	7.05561	7.61324	7.67112	7.03179	9.63592
54393	NM_019439.3	Gabbr1	1422051_a_at;1425595_at;1455021_at;1459775_at;1459776_x_at	54393	17	37183016	37210377	37196696	0.0328511	1.11024	5.76762	6.61533	6.03376	5.95358	6.91629	6.31253	7.10161	7.60737	7.4213	7.07978
14360	NM_008054.1+U70324.1	Fyn	1417558_at;1448765_at	14360	10	39089904	39285178	39187541	0.0418765	1.10827	8.09838	7.74914	8.08072	8.8352	8.90213	9.04468	9.5387	9.51788	9.62336	9.25475
14387	U49351.1	Gaa	1419428_a_at;1436849_x_at	14387	11	119129340	119146768	119138054	0.00642332	1.10804	8.58818	9.29995	8.54497	8.83623	8.64233	8.79947	9.92104	10.0091	9.7495	9.67184
209683	BC046779.1	Ttc28	1419584_at;1435456_at	209683	5	111308822	111718800	111513811	0.109893	1.10754	6.51879	6.46377	6.19184	7.42934	7.84849	7.90389	8.59156	7.97308	7.93605	10.3586
13497	NM_010078.1	Drp2	1440452_at;1441542_at	13497	X	130939090	130987938	130963514	0.00256535	1.10674	5.97671	5.76443	6.0917	6.00437	6.09853	6.13141	7.02763	7.21915	7.10701	6.12125
228071	NM_175465.3	Sestd1	1429114_at	228071	2	77018397	77129163	77073780	0.0164659	1.10444	8.70451	8.96106	8.2473	8.33398	9.14126	8.27972	9.62423	9.74184	9.78115	7.19837
68119	NM_024217.3	Cmtm3	1448316_at	68119	8	106864640	106871571	106868105	0.0138635	1.10429	8.43361	8.17393	8.21036	8.7069	9.01673	8.85927	9.86564	9.61437	9.53327	8.74875
72174	NM_028139.1	Atxn7l4	1428279_a_at	72174	NA	NA	NA	NA	0.0558079	1.10422	6.89795	7.86415	7.30791	6.36517	7.98084	7.73984	8.64418	8.2724	8.47402	8.62716
80985	NM_020267.2	Trim44	1421869_at;1421870_at;1431932_s_at	80985	2	102140276	102241068	102190672	0.186284	1.10131	7.10313	6.81135	6.75158	6.92563	9.32728	7.16306	8.96547	8.26471	8.11476	7.21973
67416	NM_026139.2	Armcx2	1415780_a_at;1437849_x_at;1456739_x_at	67416	X	131338686	131343535	131341110	0.138062	1.10012	10.0636	9.18782	8.00609	10.6508	9.04446	9.84614	10.6926	10.4506	10.5566	9.31276
12654	BC005611.1+NM_007695.1	Chi3l1	1451537_at	12654	1	136079041	136086605	136082823	0.384342	1.09986	11.1498	7.1364	11.5976	10.5022	8.82575	11.0841	11.0393	11.6055	10.8027	9.40735
228139	NM_145526.2	P2rx3	1425093_at;1458396_at	228139	2	84836709	84877619	84857164	0.1641	1.09934	4.26102	4.33104	4.45827	4.45501	4.44641	4.88577	5.16306	5.46698	6.08675	4.4191
80880	NM_030697.1	Ankrd47	1448839_at;1456629_at	80880	17	33947468	33959859	33953663	0.0588639	1.09831	6.95872	7.88122	7.19206	7.64346	7.69023	7.45758	8.8943	8.25352	8.55875	9.52054
93679	NM_053100.1	Trim8	1418577_at;1438679_at;1460237_at	93679	19	46576789	46590813	46583801	0.020859	1.09742	7.24082	7.42379	7.86408	7.47161	7.36255	7.52578	8.35569	8.6788	8.70209	7.55138
26360	NM_011923.3	Angptl2	1421002_at;1450085_at;1455090_at	26360	2	33071481	33103234	33087357	0.240012	1.09613	5.58301	6.86526	7.17247	8.42024	7.32154	7.41518	8.96715	7.83044	7.87964	8.85106
27267	NM_013742.2	Cars	1427330_at;1452394_at	27267	7	150743611	150785961	150764786	0.00239865	1.09576	8.17108	8.05883	8.17651	8.1263	8.25799	7.76203	9.15931	9.21915	9.18521	7.59715
55989	NM_018868.2	Nol5	1450986_at	55989	1	59741853	59768968	59755410	0.0674497	1.09472	10.7364	10.3787	10.7841	10.9496	12.0471	11.8533	12.0903	12.2716	12.2969	8.80783
69441	BC100507.1	1700023F06Rik	1430764_at	69441	2	163319546	163367447	163343497	0.0886381	1.09471	5.73602	5.66765	5.97019	7.55499	6.82049	6.71131	7.41263	7.54526	7.55657	5.47675
109246	NM_175414.4	Tspan9	1428197_at;1441968_at	109246	6	127911414	128093596	128002505	0.119442	1.09451	7.78431	8.14175	8.21999	8.30208	9.80974	9.65705	9.92913	9.51847	9.7934	7.5773
55983	BC010329.1	Pdzrn3	1416846_a_at	55983	6	101099609	101327891	101213750	0.0077036	1.09411	10.5435	9.97325	10.6224	10.4496	10.1582	10.5539	11.4006	11.6512	11.3809	9.70963
18430	NM_001081147.1	Oxtr	1426000_at;1440888_at	18430	6	112423678	112439802	112431740	0.134725	1.09095	5.12336	4.94798	6.20078	6.75149	6.71167	5.74257	6.70615	7.49677	6.80886	10.3978
56401	NM_019783.2	Lepre1	1421462_a_at;1452752_at	56401	4	118905544	118921581	118913562	0.117434	1.09032	5.58001	5.95204	6.0422	6.98758	6.58966	6.74543	7.90457	7.28065	7.03421	6.81197
219151	NM_172604.1	Scara3	1427020_at	219151	14	66538232	66572581	66555406	0.117221	1.09024	5.91982	7.65224	8.39512	6.76743	7.41548	7.51961	8.12387	8.45789	8.52382	9.48942
26949	NM_012037.1	Vat1	1423726_at;1438165_x_at;1441930_x_at	26949	11	101320053	101327455	101323754	0.016165	1.08982	7.84077	8.8375	7.93382	8.26221	8.26969	8.32941	9.53147	9.1623	9.31238	8.99881
108075	AF410799.1	Ltbp4	1436665_a_at	108075	7	28090161	28122711	28106436	0.0990561	1.08894	6.86378	6.92651	6.49056	6.58094	6.77729	6.56479	7.65128	7.55188	8.1656	9.94031
11641	NM_009649.2	Akap2	1449168_a_at;1455870_at	11641	4	57447119	57909856	57678487	0.0989695	1.08578	8.4161	10.0817	7.94602	8.49891	8.87857	8.05081	9.78574	9.92335	9.48431	9.67349
12797	NM_009922.2	Cnn1	1417917_at	12797	9	21903725	21914074	21908899	0.480837	1.08549	4.70038	5.53261	4.99297	7.36789	5.80137	5.10615	8.13503	5.96644	5.90569	8.6459
231830	BC043300.1+NM_174850.2	Micall2	1434322_at	231830	5	140182650	140212257	140197453	0.00906035	1.0848	6.94789	7.35685	7.1546	7.14562	7.32491	6.63441	8.33837	8.1723	8.02587	6.11766
212442	NM_145381.2	Lactb2	1425140_at	212442	1	13616840	13650601	13633720	0.0418047	1.08341	7.43294	8.16905	6.87919	6.94244	8.07824	7.62537	8.79478	8.61773	8.40134	9.35183
12323	NM_007595.2	Camk2b	1448676_at	12323	11	5869675	5965755	5917715	0.144159	1.08267	5.35913	5.46446	5.24265	5.28253	5.74446	5.43739	6.40884	6.95775	6.14672	7.00755
20682	BC023953.1	Sox9	1424950_at;1433889_at;1451538_at	20682	11	112643538	112649063	112646300	0.0527465	1.08148	9.18585	8.90405	7.58978	8.19879	8.41207	7.91588	9.46554	9.56555	9.31657	8.13186
217835	NM_177620.2	Rin3	1434684_at;1442530_at	217835	12	103521378	103629065	103575221	0.021176	1.07801	5.94189	6.83492	6.14339	5.98547	6.08026	5.69923	7.1703	7.20894	7.19737	7.15855
105859	BC016109.1+NM_145473.1	Csdc2	1423845_at;1437841_x_at;1451147_x_at	105859	15	81767292	81781370	81774331	0.169517	1.07659	5.69371	5.73821	5.71588	6.6347	8.02658	7.44101	7.71205	7.58562	7.55715	6.31329
14615	NM_008122.1	Gja7	1447787_x_at;1449094_at	14615	11	102660893	102681014	102670953	0.384189	1.07521	8.95893	5.97601	6.47815	8.33049	10.239	9.74692	9.39236	9.32327	9.37471	7.83972
237759	AF410792.1+NM_153393.1	Col23a1	1429209_at	237759	11	51103422	51397420	51250421	0.477764	1.07446	4.46523	4.93225	4.79421	5.05917	6.54484	5.07845	4.7647	6.92328	6.97248	5.50414
11931	NM_009721.2	Atp1b1	1418453_a_at;1423890_x_at;1437157_at;1439036_a_at;1451152_a_at	11931	1	166367398	166388486	166377942	0.26883	1.0735	10.1383	10.5437	9.85168	8.02192	8.04173	7.47038	9.91487	10.3035	10.036	9.30023
16328	U33198.1	Cep250	1421512_at	16328	2	155782194	155824636	155803415	0.0752709	1.07339	5.13611	5.67122	4.99214	5.15966	6.16612	6.68507	6.68916	6.73523	6.70094	6.27551
20444	NM_178048.2	St3gal2	1421890_at;1421891_at;1421892_at	20444	8	113443822	113496380	113470101	0.0368624	1.0728	5.77351	6.14389	6.06535	6.99711	6.72675	6.58246	7.72817	7.39762	7.23716	7.17733
19383	NM_023130.1	Raly	1418573_a_at	19383	2	154616869	154692997	154654933	0.00761274	1.07174	10.3565	10.1586	10.2663	10.2351	9.88063	10.5588	11.1454	11.3909	11.4069	9.27461
57776	NM_021324.3	Ttyh1	1422694_at;1426617_a_at	57776	7	4071132	4086947	4079039	0.348475	1.07173	5.56885	4.6069	4.8185	6.34526	7.56023	7.35094	7.90136	7.05007	6.38908	4.75824
194655	NM_178357.1	Klf11	1437241_at	194655	12	25336139	25347540	25341839	0.0967001	1.07123	9.44309	8.99573	8.97327	9.10827	9.00949	8.55886	9.67484	10.2169	10.3663	9.30353
171210	BC064469.1+NM_134188.2	Acot2	1422996_at;1439478_at	171210	12	85328817	85334823	85331820	0.036302	1.06806	8.35752	8.06345	7.66639	7.57543	6.9518	7.57296	8.75563	8.5372	9.00513	8.36699
74665	NM_029044.1	Lrrc48	1424340_at	74665	11	60166831	60207837	60187334	0.0979007	1.06762	5.33857	5.45188	5.42123	4.98804	5.59889	6.03286	6.188	6.48395	6.94664	5.09824
94353	NM_175074.1	Hmgn3	1431777_a_at;1434875_a_at	94353	9	83003555	83014142	83008848	0.0677733	1.0671	9.75792	8.96918	8.81561	10.0097	10.3939	10.1975	10.5572	10.9928	10.7232	10.3432
212733	BC038613.1+NM_153784.1	BC038613	1460051_at	212733	17	23797487	23805577	23801532	0.23596	1.06654	7.99699	7.81979	7.35843	5.38032	6.06347	5.37548	7.84161	7.5427	7.81257	6.47155
17068	NM_010742.1	Ly6d	1416930_at	17068	15	74592493	74593992	74593242	0.302938	1.06632	5.9143	7.31485	7.29734	5.47532	9.17997	7.83034	8.74957	7.81743	8.13802	8.57226
235587	NM_145619.2	Parp3	1426210_x_at;1445888_x_at;1451969_s_at	235587	9	106372681	106379280	106375980	0.0353467	1.06485	6.96093	8.08794	7.64226	7.60457	7.97187	7.5346	8.94467	8.72143	8.42955	9.63864
66748	NM_025744.2	4933404M02Rik	1453176_a_at	66748	2	70346876	70378941	70362908	0.184713	1.06388	4.19615	3.41732	4.75157	5.04499	5.89929	6.12298	5.6356	6.03526	6.23692	3.13317
78785	BC035226.1+NM_030179.2	Clip4	1427278_at;1429752_x_at;1431382_a_at;1453278_a_at	78785	17	72131287	72206095	72168691	0.134643	1.06364	7.25178	9.44506	7.96097	7.46944	7.60487	6.94407	8.75233	8.9974	8.77928	7.72449
56358	AB047850.1	Copz2	1418455_at	56358	11	96711184	96722514	96716849	0.0218582	1.06271	8.23968	8.11624	9.12454	9.00041	8.56919	8.9663	9.81185	9.811	9.57347	10.0377
12740	AB000713.1+NM_009903.1	Cldn4	1418283_at	12740	5	135421983	135422615	135422299	0.39137	1.06197	10.9948	11.603	10.5135	9.31933	7.4285	8.57998	11.193	10.0762	11.1363	9.91354
11744	NM_013469.1+U65986.1	Anxa11	1418468_at	11744	14	26661669	26705556	26683612	0.0130791	1.06175	8.22002	8.79409	8.67422	8.45529	9.20568	8.77734	9.73939	9.91438	9.59482	9.61499
12444	NM_009829.3	Ccnd2	1416122_at;1416123_at;1416124_at;1430127_a_at;1434745_at;1448229_s_at;1455956_x_at	12444	6	127080253	127101046	127090649	0.281978	1.06163	6.16425	7.11267	7.24039	7.20039	7.53042	6.88799	8.74453	7.29208	8.21631	10.5816
393082;70152	BC090971.1+NM_199477.2;NM_027334.2	Mettl7a;Ubie	1434150_a_at;1434151_at;1454858_x_at;1456510_x_at	393082;70152	15	100183631	100214866	100199248	0.128117	1.05912	5.01794	4.98816	5.82367	4.92604	6.56773	5.45501	6.72515	6.82803	6.01345	10.277
54722	BC132303.1	Dfna5h	1417903_at	54722	6	50157404	50213861	50185632	0.0287737	1.05911	5.35858	5.00475	5.73349	5.39102	5.90005	5.96602	6.38806	6.60318	6.86305	6.15591
217379	NM_145441.2	Ubxd4	1425019_at	217379	12	4885838	4914326	4900082	0.104542	1.05854	9.1529	8.95185	8.46369	8.20796	7.98763	7.00497	9.29599	9.40982	9.3543	7.17816
66871	NM_001033851.1	Cpne8	1430520_at;1430521_s_at;1431146_a_at	66871	15	90317912	90509819	90413865	0.108856	1.05839	5.6956	5.86177	7.45345	6.30547	7.43246	7.14493	7.80259	7.81411	7.50531	7.25871
52187	NM_027491.2	Rragd	1431164_at;1434909_at	52187	4	33069973	33109131	33089552	0.00675003	1.05544	5.57267	5.2633	5.06897	4.86604	5.3901	5.45194	6.19595	6.45813	6.31875	6.73944
246221	BC094469.1+NM_138670.2	Mpst	1418356_at	246221	15	78237534	78244432	78240983	0.161497	1.05387	8.56545	8.22618	9.44062	8.74005	7.00811	7.09027	9.12418	9.21652	9.35625	8.5982
19698	BC034523.1	Relb	1417856_at	19698	7	20191572	20214787	20203179	0.0229585	1.04761	8.78877	9.06245	8.21949	8.50555	8.52382	7.90665	9.35875	9.54645	9.74099	8.87681
14528	NM_008102.3	Gch1	1420499_at;1429692_s_at	14528	14	47775305	47809081	47792193	0.156341	1.04748	9.72118	9.62129	8.40673	7.7227	7.94415	7.62968	9.43119	9.55175	9.68235	6.80719
74637	NM_029031.3	Carkl	1452853_at	74637	11	73012984	73038008	73025496	0.0269827	1.047	5.72832	5.33841	5.31855	5.37165	5.23774	5.30343	6.43241	6.6186	6.23904	6.50092
320435	NM_177158.2	5830482F20Rik	1455576_at	320435	7	29573988	29583972	29578980	0.0326665	1.04697	6.09515	6.77058	7.02184	6.55149	6.77868	5.79445	7.31983	7.72633	7.60083	7.6775
19376	NM_033475.2	Rab34	1416590_a_at;1416591_at	19376	11	78001942	78005690	78003816	0.0119344	1.04686	9.22086	9.62012	9.26049	9.76641	10.0089	9.94497	10.7075	10.7739	10.5701	10.5105
329628	DQ286572.1+NM_183221.2	Fat4	1459749_s_at;1460574_at	329628	3	38785862	38910903	38848382	0.152351	1.04651	4.05057	4.56501	4.40687	5.07306	5.47391	5.14821	6.09852	6.1403	5.25952	7.10331
109082	BC040428.1+NM_175401.3	Fbxw17	1434991_at	109082	13	50513246	50529138	50521192	0.0418765	1.04595	9.1118	9.22445	9.13306	8.95578	8.95108	8.95968	10.0307	10.3123	9.96276	9.50565
330790	NM_177900.4	Hapln4	1435650_at	330790	8	72607428	72614596	72611012	0.137555	1.04508	5.824	5.48109	5.33061	5.35426	6.42374	5.43865	6.18593	7.09064	6.78486	5.68512
63953	NM_022019.2	Dusp10	1417163_at;1417164_at	63953	1	185858325	185899429	185878877	0.0144673	1.04367	5.66523	6.17854	5.91963	5.33641	5.39078	5.4058	6.62331	6.7387	6.71718	8.42788
18798	AF332072.1+NM_013829.2	Plcb4	1425338_at;1425339_at	18798	2	135567566	135840329	135703947	0.0544065	1.04285	5.03372	4.78128	5.15316	4.87868	4.49183	5.1809	6.2781	5.75656	5.85368	5.72715
16526	NM_010607.1+U73488.2	Kcnk2	1449158_at	16526	1	191031810	191167711	191099760	0.166926	1.04092	5.18002	5.12817	5.49803	6.55701	5.84899	5.00229	6.40204	7.16038	6.1676	9.08556
22061	BC090649.1	Trp63	1418158_at;1451876_a_at;1452027_a_at	22061	16	25683849	25892188	25788018	0.0326423	1.04088	4.85197	4.67807	5.91629	4.59845	4.84756	4.89368	5.83557	6.18367	5.99643	5.6672
13653	NM_007913.5	Egr1	1417065_at	13653	18	35020861	35024610	35022735	0.0117714	1.04049	12.7303	12.5736	12.0471	12.5613	12.7716	12.0169	13.3859	13.6105	13.4755	11.5954
100198	NM_173371.2	H6pd	1452145_at	100198	4	149353590	149383132	149368361	0.0359792	1.03958	7.86643	8.51417	8.24822	8.98973	8.78299	8.12777	9.71634	9.22067	9.44638	10.7654
18596	NM_008809.1	Pdgfrb	1417148_at;1436970_a_at	18596	18	61204804	61244713	61224758	0.238673	1.0377	7.16349	8.03734	7.62351	8.78196	8.70089	8.79063	9.87023	9.20955	8.58222	9.26608
12614	NM_009886.2	Celsr1	1418925_at	12614	15	85729188	85864207	85796697	0.218519	1.03718	7.7477	8.66806	6.5731	5.46302	6.84647	7.69758	8.45882	8.06071	8.08999	6.00214
54720	NM_019466.3	Dscr1	1416600_a_at;1416601_a_at	54720	16	92392200	92466370	92429285	0.0252622	1.03442	7.3881	7.75013	7.41103	7.35586	7.0924	7.16828	8.61301	8.20591	8.36723	7.49081
68810	BC052878.1+NM_199465.1	Nexn	1435649_at	68810	3	151899950	151929226	151914588	0.448317	1.03298	3.70342	4.37192	4.27277	4.69271	3.82666	4.76502	6.60046	4.63402	4.68071	8.41495
105083	BC057160.1	Pelo	1434071_a_at	105083	13	115878564	115880366	115879465	0.0587386	1.03211	7.10601	6.33838	7.46464	7.27861	7.84443	7.9349	8.38209	8.33545	8.36226	7.87423
381802	BC061473.1+NM_199033.1	Tsen2	1435118_at	381802	6	115494722	115528352	115511537	0.0614591	1.0304	7.9103	7.53902	7.8621	7.59594	8.8331	8.90329	8.90999	9.16826	9.33483	8.35301
11732	NM_020332.2	Ank	1450627_at	11732	15	27396432	27524660	27460546	0.141256	1.0291	9.52643	9.63463	9.34444	10.6698	11.58	10.6569	11.2342	11.3523	11.2069	11.1267
12343	U16741.1	Capza2	1423057_at;1423058_at	12343	6	17587113	17616529	17601821	0.160217	1.0291	11.7015	11.4361	11.3539	12.8986	13.4117	13.1701	13.3526	13.3499	13.3707	11.0463
14923	BC024625.1+NM_008193.2	Guk1	1416395_at	14923	11	58997379	59005318	59001348	0.0663903	1.02663	8.5394	8.70103	8.80965	8.51934	9.79859	9.85051	10.1378	9.81125	10.2401	9.82959
11745	NM_013470.1	Anxa3	1460330_at	11745	5	97222529	97274987	97248758	0.0712603	1.02655	11.1824	12.5853	11.304	11.629	10.8287	10.9652	12.4979	12.3615	12.4675	10.5519
71562	AY099479.1+NM_027827.2	Afmid	1428885_at;1452944_at	71562	11	117687238	117701216	117694227	0.0307518	1.02479	5.64576	5.90673	5.74281	5.89541	6.04968	5.6844	6.64062	7.00081	6.89531	6.62207
18578	NM_019840.2	Pde4b	1422473_at;1422474_at	18578	4	101760148	102279867	102020007	0.0550502	1.02433	10.1375	9.67731	9.63411	9.32835	9.52808	9.49264	10.4002	10.9557	10.616	8.68945
64540;68038	BC083070.1+NM_053082.2;NM_026522.2	Chid1;Tspan4	1448276_at	64540;68038	7	148661180	148679321	148670250	0.0694091	1.02403	9.67538	9.61777	10.8053	11.1973	10.4546	10.704	11.5734	11.4026	11.3233	10.6448
69156	NM_026965.1	Comtd1	1428635_at	69156	14	22666403	22668129	22667266	0.00906035	1.0237	7.49536	7.90348	7.71309	7.66424	7.91552	8.30131	8.88982	8.79639	8.8814	8.39637
23893	AB011030.1+NM_011825.1	Grem2	1418492_at	23893	1	176763916	176851950	176807933	0.613684	1.02094	4.71076	6.17265	5.3291	6.75311	5.03091	5.88387	8.3412	4.87479	6.78702	6.41112
13498	NM_007881.4	Atn1	1421149_a_at	13498	6	124689207	124706505	124697856	0.0121877	1.01945	7.88264	8.08559	7.43535	7.2224	7.89864	7.7248	8.71521	8.65233	8.81552	8.87241
29813	NM_013866.2	Zfp385	1418865_at	29813	15	103144326	103170524	103157425	0.0228968	1.01914	5.87411	6.88739	6.7651	6.80229	6.14951	6.43718	7.54251	7.31765	7.65505	8.97789
53620	NM_016872.3	Vamp5	1430522_a_at;1449993_at	53620	6	72318128	72330462	72324295	0.163859	1.01818	6.56172	6.55652	6.36842	6.81454	7.13701	7.05149	7.58687	8.29757	7.41494	7.72235
17268	U33630.1	Meis1	1450992_a_at	17268	11	18780686	18918964	18849825	0.182661	1.01778	5.46153	7.33807	6.0129	5.48321	7.21587	7.15793	7.88472	7.46162	7.04175	7.69734
11876	NM_009711.2	Artn	1432032_a_at	11876	4	117598767	117602368	117600567	0.0228968	1.0177	5.50472	5.76378	5.50915	5.70188	5.89929	4.72781	6.67568	6.5219	6.40884	4.5782
11600	NM_009640.3	Angpt1	1421441_at;1439066_at	11600	15	42256273	42508523	42382398	0.150159	1.0176	4.51122	5.00381	6.18136	6.97833	5.29955	5.22542	6.47944	6.60227	6.57094	7.11277
20315	NM_013655.3	Cxcl12	1417574_at;1439084_at;1448823_at	20315	6	117118553	117131385	117124969	0.250961	1.0175	6.01306	6.3595	7.35586	7.68024	8.66269	8.83233	8.87273	8.1629	8.46869	9.17295
18146	NM_008721.3	Npdc1	1415919_at	18146	2	25258603	25265014	25261808	0.0743698	1.01621	9.82661	8.2349	9.78866	9.04582	9.09957	8.54422	10.0381	10.0856	10.1949	10.4266
20346	D85028.2+NM_009152.2	Sema3a	1420416_at;1449865_at	20346	5	13396784	13602559	13499671	0.504729	1.01546	4.17958	4.39278	4.48412	4.78029	4.15404	4.5847	6.8439	4.35216	5.13808	4.52494
70450	NM_001009573.2	Unc13d	1428992_at	70450	11	115923409	115939275	115931342	0.105376	1.01538	7.92109	8.41421	7.38945	7.15672	7.06789	6.36575	8.05925	8.61693	8.5275	7.42897
74055	AB076247.1+NM_019588.1	Plce1	1452398_at	74055	19	38598687	38857363	38728025	0.110862	1.01439	6.33815	8.44239	6.72747	6.77898	7.54128	6.7982	8.14425	8.19842	8.01374	8.28684
69772	BC036998.1+NM_027208.1	Bdh2	1453011_at	69772	3	134944256	134967387	134955821	0.0416694	1.01344	4.6956	4.76388	4.64759	4.60077	4.5734	4.73333	5.57195	5.6185	5.85716	5.46559
21955	U92884.1	Tnnt1	1419606_a_at	21955	7	4456172	4467577	4461874	0.10187	1.01332	5.38868	5.24717	5.30053	6.19828	6.24757	5.43948	6.21721	6.96558	6.76801	7.43318
59031	BC003201.1+NM_021528.2	Chst12	1448477_at	59031	5	140981598	141001190	140991394	0.045895	1.01317	6.45483	7.64022	7.05645	7.84443	7.28126	7.05616	8.51431	8.07257	8.1193	9.08783
64540	BC083070.1+NM_053082.2	Tspan4	1448276_at	64540	7	148661180	148679321	148670250	0.0955672	1.01299	8.30193	8.37298	9.75122	9.89931	9.57412	9.62018	10.4444	10.2523	10.1022	9.28908
13860	NM_007945.2	Eps8	1422823_at;1422824_s_at;1425733_a_at	13860	6	137425766	137597806	137511786	0.328153	1.00898	7.09676	5.83721	8.89565	8.10636	9.47739	9.28602	9.35546	9.10059	8.92058	7.67988
229595	NM_144899.2	Adamtsl4	1451932_a_at	229595	3	95480127	95491781	95485954	0.0549936	1.00797	6.76645	7.50332	6.71845	6.98217	7.80205	7.15085	8.09999	8.48129	7.90427	8.40607
18109	BC049783.1	Mycn	1417155_at;1425922_a_at	18109	12	12942905	12948642	12945773	0.0371181	1.00745	5.58214	6.08218	5.08347	5.13623	5.88758	5.42839	6.3419	6.81596	6.46448	5.09197
17475	NM_010820.2	Mpdz	1418663_at;1418664_at	17475	4	80924404	81088709	81006556	0.493144	1.00726	7.6203	7.69948	7.55479	8.09296	10.5523	10.2723	10.8957	9.17708	8.84507	8.00024
58175	NM_021374.2	Rgs20	1421493_a_at	58175	1	4899657	5009460	4954558	0.189377	1.00677	7.21264	6.74424	6.80036	5.63424	4.97314	4.91652	6.98403	7.17735	6.9995	4.43905
22228	U69135.1	Ucp2	1448188_at;1459740_s_at;1459741_x_at	22228	7	107641880	107648134	107645007	0.0608394	1.00599	11.752	11.5258	11.2872	11.0966	10.4313	10.2752	11.8496	12.2442	12.1083	11.4631
14862	J03952.1	Gstm1	1416416_x_at;1425626_at;1425627_x_at;1448330_at	14862	3	107815181	107820744	107817962	0.0734966	1.00469	6.77546	6.09069	7.83308	7.45966	7.35865	7.39037	7.89445	8.39539	8.17817	10.4222
22378	NM_016852.2	Wbp2	1448121_at	22378	11	115939935	115948281	115944108	0.041428	1.00315	9.48052	10.0186	9.25179	8.80252	10.0367	9.98999	10.659	10.4211	10.7194	10.5487
18412	U57413.1	Sqstm1	1450957_a_at	18412	11	50012868	50024293	50018580	0.0110191	1.00253	10.9821	11.7018	11.2939	11.0849	10.8952	10.8701	12.0377	12.1271	12.2567	11.5407
21417	U26259.1	Zeb1	1418926_at	21417	18	5591872	5774908	5683390	0.0908969	1.00141	6.70713	7.34783	7.02838	8.13581	8.22418	8.35216	8.80709	8.5726	8.52228	10.0348
22793	NM_011777.2	Zyx	1417240_at;1438552_x_at	22793	6	42300054	42308393	42304223	0.00453724	0.995428	10.0853	10.593	10.369	10.1304	10.3295	10.2141	11.4095	11.194	11.2435	10.0614
117160	NM_053273.2	Ttyh2	1421179_at;1434500_at	117160	11	114536831	114582289	114559560	0.00633233	0.993942	6.55	6.79329	6.65516	7.10308	7.17883	6.85525	7.78366	7.86702	7.89895	7.92207
19122	NM_011170.1	Prnp	1416130_at;1448233_at	19122	2	131735719	131764160	131749939	0.127104	0.993623	7.87709	9.17659	9.85782	9.7246	9.83098	9.99788	10.6032	10.3266	10.2835	11.8098
13175	NM_019978.2	Dclk1	1424270_at;1450863_a_at;1451289_at;1451917_a_at	13175	3	55046550	55340600	55193575	0.153073	0.992506	4.31182	5.96919	5.89083	6.09152	6.82823	6.49368	7.19766	6.90106	6.67143	5.43699
74123	BC057110.1	Foxp4	1429719_at;1431088_at	74123	17	48004082	48061594	48032838	0.00137863	0.991205	8.28791	8.53266	8.29135	8.41578	8.11995	8.25888	9.30937	9.27065	9.34686	8.52461
26570	NM_011990.2	Slc7a11	1420413_at;1443536_at	26570	3	50168858	50247535	50208196	0.00415897	0.990525	4.77852	4.95036	4.9647	5.17558	5.20597	4.89088	5.86956	6.00414	6.08089	4.56759
22373	NM_011709.3	Wap	1448386_a_at	22373	11	6533211	6538652	6535931	0.399248	0.990211	8.64629	7.61002	8.8812	6.7718	11.6001	9.06757	9.64509	9.99499	9.61903	5.38601
21679	NM_011567.2	Tead4	1426337_a_at;1460683_at	21679	6	128177161	128250831	128213996	0.240963	0.989512	7.12781	6.60288	7.8659	7.45308	9.25851	9.34931	8.80825	9.03862	8.9504	5.66635
12409	NM_007621.1	Cbr2	1418509_at	12409	11	120590805	120593305	120592055	0.123547	0.989353	11.0994	11.4427	9.81008	9.54949	9.72354	10.4429	11.3874	11.3919	11.2229	9.77364
68852	NM_001013019.2	1110067I12Rik	1437771_at	68852	19	8925275	8928399	8926837	0.320267	0.988381	6.05662	6.45274	6.40449	7.81027	6.46478	6.88601	8.54219	7.36444	7.09598	9.30895
21677	D50563.1+NM_011565.2	Tead2	1448519_at	21677	7	52471162	52489005	52480083	0.0379705	0.987929	9.84242	8.63516	9.02504	9.36429	9.79123	9.38107	10.3302	10.2893	10.3639	8.68924
14380;14381	BC075663.1+NM_008062.2;NM_019468.1	G6pd2;G6pdx	1422327_s_at	14380;14381	X	71654826	71674220	71664523	0.016611	0.986572	7.61362	8.17426	8.03589	7.70641	7.642	7.21319	8.8557	8.75137	8.54533	9.35441
54403	NM_018760.2	Slc4a4	1421225_a_at;1426432_a_at;1434096_at;1452071_at	54403	5	89316322	89664819	89490570	0.116126	0.984108	5.89251	7.1068	5.61823	5.72673	7.22322	6.85355	7.69773	7.16136	7.30376	7.31189
78928	NM_133779.2	Pigt	1428740_a_at;1437594_x_at	78928	2	164323033	164333799	164328416	0.0327911	0.983734	8.25439	8.49549	8.4559	8.42454	8.99277	9.4404	9.71065	9.71604	9.55626	8.29187
11819	NM_183261.3	Nr2f2	1416158_at;1416159_at;1416160_at;1436475_at	11819	7	77496836	77511632	77504234	0.229	0.981626	4.95594	5.72145	5.85484	5.64502	7.20941	7.07192	7.64879	6.64475	6.88062	6.82077
14137	BC054722.1+NM_010191.2	Fdft1	1438322_x_at;1448130_at	14137	14	63765242	63796687	63780964	0.0218331	0.979499	10.7211	10.3785	9.99484	10.1982	10.4096	10.4408	11.355	11.5182	11.1368	10.8731
18166	NM_010934.2	Npy1r	1421471_at	18166	8	69221321	69230691	69226006	0.474089	0.979007	3.9776	4.29768	3.93091	4.62995	4.01045	4.25161	6.41135	4.20089	4.87387	4.99334
20564	NM_011412.1	Slit3	1452296_at	20564	11	34934726	35522009	35228367	0.641386	0.978199	6.22115	6.94303	6.61819	7.75321	6.95411	7.23439	9.9345	6.3472	7.51494	8.82446
170442	BC019406.1+NM_130452.1	Bbox1	1419618_at	170442	2	110102854	110145900	110124377	0.286242	0.977838	6.10134	8.6056	7.10178	5.86675	5.1905	5.65931	7.35008	7.22118	7.6249	6.58718
68895	NM_026864.1	Rasl11a	1429444_at	68895	5	147656694	147659302	147657998	0.0278737	0.977552	5.28582	5.07676	5.19279	5.53893	5.90393	6.14218	6.53995	6.31214	6.65078	5.9747
20350	NM_011349.2	Sema3f	1420508_at;1425840_a_at;1438947_x_at	20350	9	107583833	107612806	107598319	0.0343427	0.977014	7.51154	8.62715	8.31213	8.19382	8.17517	7.56663	9.04059	8.99874	9.08494	7.36036
19294	BC059941.1	Pvrl2	1417703_at;1424456_at	19294	7	20302015	20334818	20318416	0.118982	0.974665	8.57017	8.47224	8.60447	8.32849	7.95934	7.81889	9.56916	8.83194	9.39969	8.10628
18028	BC096542.1	Nfib	1427680_a_at;1434101_at;1434102_at;1448288_at;1454834_at	18028	4	81941952	82351493	82146722	0.0587386	0.974648	12.1318	11.6707	11.5592	11.8984	12.9631	12.6997	13.0802	13.2668	13.0384	11.0823
70097	NM_175155.4	Sash1	1448005_at	70097	10	8442017	8605868	8523942	0.152351	0.972906	8.66706	10.1667	9.49566	9.69995	11.027	10.7161	10.8599	10.9904	10.9547	11.2384
268880	BC031419.1+NM_198626.1	AI480653	1437017_at	268880	16	30955722	31081466	31018594	0.021176	0.972179	6.54179	7.16594	6.66542	6.77894	7.31859	7.36181	7.93439	7.9866	7.91179	6.63797
16177	NM_008362.2	Il1r1	1448950_at	16177	1	40281925	40373043	40327484	0.215278	0.97209	7.21244	7.98133	7.24079	8.59905	9.54902	9.4385	9.0402	9.40818	9.47845	9.71191
56069	NM_019508.1	Il17b	1431693_a_at	56069	18	61847589	61852192	61849890	0.663991	0.971757	7.58922	6.67994	7.96356	9.4269	11.4992	10.5014	10.1784	11.5249	8.04203	8.12923
14200	NM_010212.2	Fhl2	1419184_a_at	14200	1	43179919	43220714	43200316	0.0379197	0.970784	8.56541	9.53554	9.15112	9.82851	9.12359	8.72432	10.2797	9.96686	10.1301	6.74599
231532	NM_146161.1	Arhgap24	1424842_a_at	231532	5	102910410	103326848	103118629	0.0521246	0.969181	5.19025	6.23118	5.93312	5.90292	6.75888	5.59702	7.0522	6.84625	6.81578	8.59491
24066	BC050944.1+BC057005.1+NM_011898.2	Spry4	1422020_at;1422021_at;1440867_at;1445669_at	24066	18	38745922	38760922	38753422	0.022417	0.968655	5.87277	5.69234	5.56876	5.89887	5.61948	5.5991	6.82163	6.69903	6.51097	5.39556
68303	BC110359.1	9130005N14Rik	1417272_at;1441904_x_at;1448648_at	68303	5	65361354	65432234	65396794	0.0180614	0.967464	7.6702	7.9204	7.54855	8.26772	7.90661	7.81203	8.9824	8.85405	8.62869	7.88269
16543	NM_175088.3	Mdfic	1427040_at	16543	6	15670712	15752165	15711438	0.0968631	0.966776	8.9726	10.6798	9.6689	9.71365	10.6949	10.3217	10.9812	10.9596	10.9852	10.2855
14573	NM_010275.2	Gdnf	1419080_at	14573	15	7761011	7787575	7774293	0.442403	0.966154	3.69554	4.04855	4.02265	4.19653	3.60167	4.01634	4.52663	4.10678	6.05569	3.50087
213484	NM_153136.2	Nudt18	1435902_at	213484	14	70977654	70982378	70980016	0.0354695	0.965122	8.77828	9.11567	8.13609	8.21969	8.14526	7.89783	9.47491	9.22153	9.34533	10.8695
16190	M27960.1	Il4ra	1421034_a_at;1423996_a_at;1445783_at	16190	7	132695785	132722982	132709383	0.0278124	0.965102	6.51179	7.14647	7.28881	7.13867	6.85104	6.8761	8.14273	7.94132	7.71769	7.8552
13823	AF177146.1	Epb4.1l3	1419062_at;1426010_a_at	13823	17	69506150	69639325	69572737	0.627533	0.96508	6.01363	6.16755	6.62794	7.22461	6.66514	7.3696	9.43286	6.0002	7.49642	7.64898
77480	NM_001081378.1	C330002I19Rik	1430449_at;1433852_at;1436607_a_at	77480	12	25659797	25746142	25702969	0.110917	0.96366	6.0979	6.0319	5.67029	5.73161	6.07396	5.94292	6.52256	7.11825	7.02447	6.35064
13360	NM_007856.2	Dhcr7	1448619_at	13360	7	151009072	151034315	151021693	0.0320449	0.963607	9.11571	9.11631	8.76161	8.8302	9.10863	8.97634	10.0366	10.0693	9.7393	9.38955
69664	NM_027157.1	2310043L02Rik	1449560_at	69664	11	99441290	99442330	99441810	0.333659	0.962031	3.86302	3.88532	3.7395	3.98727	3.49903	3.94851	4.49912	5.61932	4.22898	3.83687
240633	NM_172837.1	Lipk	1443914_at	240633	19	34082780	34122287	34102533	0.220547	0.961751	4.03311	4.10784	4.04624	3.8841	4.08831	4.08062	5.56308	4.67424	4.76805	3.85013
17527	M36411.1+NM_008622.1	Mpv17	1420387_at	17527	5	31443344	31482517	31462930	0.00886796	0.961317	9.48255	9.55749	9.7491	9.85674	9.04937	9.48284	10.5581	10.5453	10.3696	10.6419
18828	BC011299.1+NM_008880.2	Plscr2	1448961_at	18828	9	92170554	92192573	92181563	0.132872	0.96008	8.04283	8.15312	8.04508	6.49932	7.9735	6.63671	8.50768	8.80007	8.24777	6.82786
18616	NM_008817.2	Peg3	1417355_at	18616	7	6658671	6683130	6670900	0.543688	0.960066	8.5029	4.48323	8.98853	9.05729	9.97988	10.6439	9.77569	9.91708	9.01531	7.44058
15402	NM_010453.5	Hoxa5	1448926_at	15402	6	52151753	52154586	52153169	0.417638	0.958776	6.25307	5.38963	7.76414	7.80843	9.31973	9.60016	8.40321	8.88105	8.65964	9.09478
21858	NM_011594.3	Timp2	1420924_at;1433662_s_at;1437081_at;1450040_at;1454677_at;1460287_at	21858	11	118164905	118216639	118190772	0.0433341	0.958516	8.85293	10.1613	8.99965	9.52981	9.1353	8.97579	10.271	10.3332	10.0988	10.59
232086	BC028825.1+NM_144916.1	Tmem150	1424726_at	232086	6	72305477	72309756	72307616	0.0589853	0.957244	6.83171	7.15557	7.06461	7.57093	7.68908	7.97061	8.52424	8.4805	8.00824	8.92762
17000	NM_010736.1+U29173.1	Ltbr	1416435_at	17000	6	125256594	125263872	125260233	0.0152536	0.957149	9.16231	9.38875	9.39053	8.81642	9.74739	9.54326	10.1269	10.4056	10.3633	9.4161
104836	BC019529.1+NM_134048.1	Cbll1	1421122_at	104836	12	32170158	32184481	32177319	0.0681779	0.95652	8.38438	8.01848	7.97257	8.1017	9.35038	8.64607	9.04757	9.51581	9.54296	7.45991
235674	NM_146230.3	Acaa1b	1424451_at	235674	9	119057162	119066139	119061650	0.0943754	0.956371	6.30657	6.66664	6.78966	5.42922	5.70698	5.1599	6.97133	6.78883	7.13844	10.534
20429	U67055.1	Shox2	1420559_a_at	20429	3	66777193	66785693	66781443	0.296198	0.956121	4.4077	3.94438	3.97678	4.24848	4.77992	4.63755	6.06574	4.81575	4.98428	4.83123
225895	BC028647.1+NM_146092.1	Taf6l	1452600_at	225895	19	8848984	8860753	8854868	0.0219181	0.955786	7.02943	7.54119	7.87914	7.7016	7.59541	7.32842	8.2544	8.62569	8.52486	7.42956
64058	NM_022032.1	Perp	1416271_at	64058	10	18564939	18576876	18570907	0.175178	0.95481	9.76239	10.1173	10.012	8.9509	8.44149	7.93081	10.3052	10.2689	9.89773	7.70975
14718	NM_010324.1	Got1	1450970_at	14718	19	43574253	43598999	43586626	0.0873236	0.954706	7.64931	8.61989	8.88873	8.98188	9.43915	9.34734	9.74881	9.87951	9.69895	10.1581
76267	BC026848.1	Fads1	1423680_at	76267	19	10257429	10271360	10264394	0.109808	0.95451	9.9277	9.03824	10.648	10.6232	11.0555	10.513	11.1932	11.4672	11.106	10.9627
214742	BC057141.1+NM_144814.2	Rcor3	1428343_at	214742	1	193922652	193961892	193942272	0.0256832	0.953549	8.7719	8.8908	8.11825	8.61308	9.20692	9.16457	9.63693	9.82253	9.78394	9.13576
76867	BC005518.1+NM_029777.2	Rhbdd1	1423918_at	76867	1	82313166	82441932	82377549	0.00687509	0.953445	8.85696	9.31208	8.63574	8.93262	9.19274	9.00527	9.95618	9.81853	10.0533	9.00985
399558	NM_201518.1	Flrt2	1456874_at	399558	12	96930455	97023416	96976935	0.203154	0.952829	4.7629	4.97278	4.78069	4.87955	5.5044	6.00093	6.70626	5.68289	5.91996	5.28927
15951;226695;381308	NM_001033450.1;NM_008329.2;NM_172648.3	Ifi204;Ifi205;Mnda	1452231_x_at;1452348_s_at;1452349_x_at	15951;226695;381308	1	175677427	175697050	175687238	0.182206	0.952696	9.14146	10.9276	10.7903	8.84086	10.6649	10.1735	11.3476	11.0536	10.7262	11.129
11758	NM_007453.2	Prdx6	1423223_a_at	11758	1	163171146	163181297	163176221	0.0347607	0.951478	10.2985	10.0761	10.3602	10.039	11.0311	11.0108	11.5191	11.2164	11.5267	11.2846
76901	NM_199299.3	Phf15	1430081_at;1455345_at	76901	11	51626957	51671155	51649056	0.00906035	0.951389	6.4595	6.96245	7.01332	7.20034	7.14952	6.83457	7.75389	7.90452	8.00561	7.7161
22715	NM_001013745.1	Zfp57	1450929_at	22715	17	37139487	37147577	37143532	0.0146225	0.951003	4.74241	5.22523	5.43148	5.31353	5.06916	4.59433	5.94444	5.9489	6.14774	5.68772
78388	BC006709.1	Mvp	1448618_at;1456586_x_at	78388	7	134130383	134158108	134144245	0.0542585	0.950961	7.86667	8.37015	8.92731	7.57493	7.87907	7.53674	8.90664	9.10378	8.91989	9.02995
623781	NM_001039223.1	OTTMUSG00000015762	1456784_at	623781	2	119000245	119003300	119001772	0.0834692	0.949711	6.34772	7.1895	5.52396	5.44187	5.97679	5.95871	6.8395	7.10967	7.11923	4.956
19885	U43508.1	Rorc	1425792_a_at;1425793_a_at	19885	3	94176708	94202510	94189609	0.0422114	0.949222	6.56106	6.54808	6.57039	6.65003	5.63416	5.69777	7.02488	7.40085	7.25268	7.50929
12443	NM_007631.2	Ccnd1	1417419_at;1417420_at;1448698_at	12443	7	152115836	152125830	152120833	0.231479	0.949191	8.34747	8.58884	8.47856	10.3189	10.3646	9.71171	10.7661	9.93036	10.0562	9.99204
215821	NM_001033258.1	D10Bwg1379e	1455995_at	215821	10	18307817	18463564	18385690	0.0151117	0.94884	3.78216	3.1365	3.38559	2.77755	3.27501	3.20875	4.07477	4.34663	4.2079	3.33737
99010	BC080829.1	Agpat7	1440207_at	99010	2	112079998	112087268	112083633	0.124407	0.946244	6.91424	7.93157	8.74554	8.16165	8.91697	8.54672	9.23712	8.83639	9.37357	7.83938
15412	NM_010459.4	Hoxb4	1451761_at;1460379_at	15412	11	96180053	96182944	96181498	0.247859	0.944536	5.39175	5.71591	5.67718	5.59334	7.59779	7.77369	7.5167	7.17952	7.01223	6.9024
381511	BC048372.1	Ppm2c	1434228_at	381511	4	11885331	11893599	11889465	0.0545894	0.944077	6.78616	6.92355	6.82347	7.02891	7.55148	7.30895	7.94501	8.31103	7.78745	7.25795
107239	BC023699.1	AI790298	1427146_at	107239	19	4164326	4170029	4167177	0.127385	0.943406	6.25672	6.54343	6.43411	6.38438	7.30278	6.57527	7.0722	7.69566	7.81071	8.01551
192156	BC008526.1+NM_138656.1	Mvd	1417303_at;1448663_s_at	192156	8	124957504	124967290	124962397	0.0547459	0.942694	7.57592	7.72337	7.94916	8.20419	8.30544	8.12115	8.94418	9.17641	8.64711	8.19228
13829	NM_013514.3	Epb4.9	1460223_a_at	13829	14	71001070	71029961	71015515	0.0221173	0.942545	7.73584	8.03503	8.08531	7.48355	7.79666	7.87972	8.98671	8.69346	8.65551	9.69122
50997	BC053026.1	Mpp2	1449173_at	50997	11	101918333	101949816	101934074	0.0263772	0.942468	5.6685	5.74423	5.74423	6.1098	5.90348	6.38439	6.68964	6.82565	7.08942	7.05153
17122	BC011303.1+NM_010753.2	Mxd4	1422574_at	17122	5	34519323	34530326	34524824	0.0923405	0.940473	6.33805	5.16543	5.95864	6.16292	6.06304	6.03989	6.85291	7.25903	6.57347	6.99684
14187	NM_008012.1	Akr1b8	1448894_at	14187	6	34304187	34318454	34311320	0.0238487	0.940336	8.22	9.3423	8.66865	9.1096	8.72304	8.80162	9.91998	9.63153	9.70211	9.02971
218544	BC017611.1+NM_144838.1	Sgtb	1451529_at	218544	13	104899870	104931519	104915694	0.0352585	0.939824	6.69493	6.33569	6.33453	7.39408	7.06908	7.18714	7.63113	7.76434	7.93172	7.28732
54637	NM_138602.1	Praf2	1416781_at;1416782_s_at	54637	X	7305697	7308184	7306940	0.235529	0.939646	6.79448	9.58391	9.27472	9.53102	9.22017	9.22812	9.96824	9.90787	9.75903	8.35817
213019	BC024556.1+NM_145978.1	Pdlim2	1423946_at	213019	14	70564025	70577479	70570752	0.0706528	0.938767	8.49343	8.88409	8.0559	8.82337	8.09995	7.89951	9.6587	9.06988	9.21584	8.40415
13654	NM_010118.2	Egr2	1427682_a_at;1427683_at	13654	10	67000617	67004936	67002776	0.150491	0.936453	9.13178	9.08237	7.31518	8.23395	7.6353	7.37671	8.93571	9.16356	9.09773	6.98675
20850	U21103.1	Stat5a	1421469_a_at;1450259_a_at	20850	11	100720717	100746483	100733600	0.138921	0.934806	8.21841	7.56228	8.51245	7.89376	7.29655	6.27982	8.55398	8.70491	8.42715	8.74432
68099	NM_026558.2	6720467C03Rik	1451570_a_at	68099	4	12080556	12099144	12089850	0.384195	0.934798	6.12014	9.93711	8.78364	9.11937	9.6856	10.2293	10.0769	9.71451	9.95053	8.813
60527	NM_021890.3	Fads3	1418773_at;1435910_at;1449219_at	60527	19	10116062	10132732	10124397	0.116126	0.934611	6.59389	6.08957	6.74457	7.64425	6.05197	5.62966	7.66377	7.17988	7.33714	9.10644
71664	NM_027853.1	Mettl7b	1416980_at	71664	10	128395333	128398044	128396688	0.1311	0.932472	5.51923	5.5586	4.93663	5.58044	5.15687	5.09212	5.81405	6.53786	6.36746	5.83774
18590	NM_008808.3	Pdgfa	1418711_at	18590	5	139452896	139473324	139463110	0.139037	0.926808	8.47287	9.6519	8.69928	9.45731	8.7019	7.99317	10.2092	9.49234	9.56713	8.80301
18223	U96441.1	Numbl	1416491_at	18223	7	28043957	28067163	28055560	0.00577535	0.926348	7.25417	7.4066	7.01079	7.53612	7.43935	7.24906	8.11553	8.33933	8.27223	7.68104
54381	NM_176073.3	Pgcp	1416441_at;1431638_at	54381	15	33012899	33524304	33268601	0.133881	0.925956	5.55742	6.82771	6.36905	6.8482	7.39714	7.12324	7.95775	7.65427	7.22723	9.32167
14664	NM_008135.4	Slc6a9	1417636_at;1431812_a_at	14664	4	117507111	117541910	117524510	0.0261647	0.925668	8.40259	9.22741	8.81091	8.85133	8.68201	8.10885	9.4228	9.73622	9.65953	8.17906
67729	NM_026345.2	Mansc1	1423284_at	67729	6	134559228	134582506	134570867	0.154905	0.925448	9.22544	9.55548	9.10862	8.0627	7.4506	8.10316	9.60354	9.40657	9.51923	7.86094
56332	NM_019764.2	Amotl2	1452387_a_at	56332	9	102620134	102635747	102627940	0.13243	0.923279	9.26844	9.61187	9.24699	9.24854	9.65283	9.33154	10.7103	10.1831	10.0565	10.5802
18023	BC043063.1+NM_008686.2	Nfe2l1	1416331_a_at	18023	11	96678734	96691269	96685001	0.021176	0.922625	10.3494	10.9691	10.7648	10.2024	11.1178	10.907	11.5211	11.7379	11.6641	11.5807
28071	NM_172253.2	Twistnb	1428634_at;1452852_at	28071	12	34114509	34122945	34118727	0.12141	0.922491	9.58274	8.99659	9.38957	9.5541	10.5162	9.99624	10.2075	10.6103	10.9674	9.36524
76263	NM_029555.2	Gstk1	1452823_at	76263	6	42195978	42200440	42198209	0.451947	0.921071	4.79585	8.70274	8.6549	9.34116	7.44277	8.61422	8.3045	9.01339	9.22114	10.6482
16795	NM_010687.1	Large	1417435_at	16795	8	75338500	75876939	75607719	0.252442	0.920557	8.803	10.7186	8.11927	8.78059	8.23425	7.70993	9.8225	9.81443	9.30756	9.30086
18690	NM_008836.2	Phxr5	1422320_x_at	18690	NA	NA	NA	NA	0.285511	0.919894	7.94557	5.6352	5.47807	5.64033	7.19628	7.88121	7.62449	7.53214	7.49139	5.7683
66433	NM_181391.1	Chchd7	1444318_at;1454640_at	66433	4	3866035	3870670	3868352	0.0473828	0.919619	7.6977	8.54613	8.44834	8.47337	8.2753	8.15195	9.42609	8.92816	9.201	8.91474
244895	NM_172924.1	C230081A13Rik	1428940_at;1440293_at	244895	9	56052936	56265874	56159405	0.0662168	0.919157	4.47386	4.47939	4.70114	4.63301	5.78372	5.4785	5.99653	5.79362	5.74213	4.51802
69538	BC094544.1	Antxr1	1451446_at	69538	6	87083848	87285714	87184781	0.363389	0.918737	6.4626	8.54372	8.30111	9.24563	9.27721	9.86066	10.2288	9.30962	9.06331	10.2435
21807	NM_009366.2	Tsc22d1	1425742_a_at;1433899_x_at;1454758_a_at;1454971_x_at;1456132_x_at	21807	14	76814768	76907569	76861168	0.00946802	0.918605	11.6856	11.1208	11.2332	11.6379	11.7936	11.6543	12.3565	12.5316	12.4304	12.1811
15982	NM_013562.1	Ifrd1	1416067_at	15982	12	40929718	40949772	40939745	0.0273392	0.918287	11.9635	11.3483	11.4483	11.1715	11.8956	11.0359	12.2153	12.5738	12.3973	10.8224
57436	NM_020590.3	Gabarapl1	1416418_at;1416419_s_at	57436	6	129483218	129492349	129487783	0.0631843	0.917028	9.91419	10.3234	9.60789	10.1928	9.33722	8.86689	10.4896	10.7135	10.6692	10.6748
56738	BC027444.1+NM_020042.1	Mocs1	1425004_s_at	56738	17	49567735	49594753	49581244	0.0142635	0.916335	5.44601	5.52806	5.03549	4.87362	4.84573	4.88002	6.13606	6.04615	5.87126	7.24373
56078	NM_181315.2	Car5b	1419705_at	56078	X	160416313	160465893	160441103	0.260116	0.916278	7.80381	8.40253	6.6649	5.64737	6.71435	5.75272	7.68271	7.9541	7.60487	9.13019
225875	NM_153388.2	Lrfn4	1454700_at	225875	19	4611785	4615667	4613726	0.0847671	0.915236	6.96582	7.35745	7.7647	7.6176	8.54196	8.15461	8.34264	8.8915	8.71265	6.74657
67844	NM_026405.2	Rab32	1416527_at	67844	10	10265035	10277901	10271468	0.130744	0.914881	5.72428	6.94443	7.22358	7.01297	8.03097	7.26179	8.07672	7.95706	7.80987	8.60247
20788	NM_033218.1	Srebf2	1426744_at;1452174_at	20788	15	81977696	82035806	82006751	0.0266206	0.91472	9.84498	9.96524	9.54673	9.347	9.27177	8.89227	10.277	10.5438	10.3574	8.73007
74241	NM_001001566.1	D1Bwg1363e	1454023_a_at	74241	1	75471151	75475882	75473516	0.0139719	0.914072	7.27022	7.54258	7.39808	7.91863	7.99699	7.84936	8.57337	8.64564	8.51113	7.92303
67774	BC023059.1+NM_026371.2	Loh12cr1	1451918_a_at	67774	6	134590999	134661186	134626092	0.0508448	0.913876	9.00647	9.27414	8.35737	7.92234	8.27911	8.44593	9.27421	9.58208	9.52802	8.86792
12638	NM_021050.2	Cftr	1420579_s_at;1427767_a_at	12638	6	18120687	18272770	18196728	0.12752	0.913798	2.83761	3.0054	2.76113	2.78337	2.87095	3.01371	3.97332	3.44286	3.9613	2.84091
70726	NM_145154.2	Angptl6	1424785_at	70726	9	20678253	20684154	20681203	0.17716	0.912683	6.67916	6.65047	5.9966	6.11786	5.9523	5.91369	6.76363	6.98717	7.64228	7.07248
71914	BC076595.1+NM_133738.1	Antxr2	1426708_at	71914	5	98311802	98459752	98385777	0.399543	0.911027	5.69004	6.74228	6.85593	7.72398	7.82446	7.48771	8.89142	7.19957	7.80428	9.79465
52668	NM_194069.1	D12Ertd647e	1452956_a_at;1454757_s_at	52668	12	104672461	104678449	104675455	0.0721008	0.910832	11.1657	10.2485	10.8027	10.7209	10.7691	10.9581	11.3589	11.7897	11.9164	12.448
27055	BC043129.1	Fkbp9	1423677_at;1437687_x_at	27055	6	56782053	56829349	56805701	0.268871	0.910033	8.67175	9.19783	10.306	10.906	11.3263	11.1999	11.356	11.2715	10.9065	11.1745
217198	NM_146030.2	Plekhh3	1451298_at	217198	11	101023996	101032631	101028313	0.026391	0.90618	8.85669	8.83805	8.70321	8.81455	9.33933	9.20652	9.70643	10.0821	9.80915	9.29822
103149	BC021388.1+NM_133995.1	Upb1	1460244_at	103149	10	74869760	74904424	74887092	0.0608394	0.905391	4.85785	5.16469	5.24276	4.82266	5.32862	5.40202	5.76284	6.27134	6.0913	6.09018
13446	BC055768.1+NM_010069.1	Doc2a	1424429_s_at;1451347_at	13446	7	133991067	133996217	133993642	0.0169686	0.90494	7.802	7.75243	7.75916	7.20195	8.07067	8.00698	8.68381	8.61862	8.70899	7.38574
27062	NM_012061.3	Cadps	1448955_s_at	27062	14	13205077	13655593	13430335	0.238015	0.903137	3.22976	3.53905	3.63304	3.37656	5.64962	5.01797	5.19451	5.06737	4.67053	3.16099
68028	NM_026517.1	Rpl22l1	1417126_a_at	68028	3	28704433	28706337	28705385	0.0744137	0.903069	11.6157	10.8482	11.9552	12.0827	12.3323	12.3582	12.7073	12.8052	12.7929	11.6249
26456	NM_011976.1	Sema4g	1449202_at	26456	19	45063834	45077884	45070859	0.104744	0.902882	5.99372	5.78429	6.8232	7.21011	7.14604	7.28586	7.40046	7.60048	7.82932	6.92883
100342	NM_175307.2	4732473B16Rik	1433877_at	100342	4	133036048	133043849	133039948	0.125537	0.900973	6.21079	6.45177	6.0387	6.5229	6.41225	6.02745	7.56632	7.03646	6.93206	5.52879
83603	AF277093.1+NM_148941.1	Elovl4	1424306_at;1451308_at	83603	9	83673141	83699846	83686493	0.263426	0.900903	5.02612	4.26217	4.35472	4.37299	4.86058	4.49789	4.79412	5.80143	5.79439	4.16446
66337	NM_183254.1	1700025K23Rik	1460553_at	66337	10	38838614	38853701	38846157	0.00633233	0.900799	6.13475	6.2171	5.75773	6.35698	6.21398	6.40844	7.01026	7.03924	7.19739	6.79669
72267	BC080783.1+NM_028175.1	Lrrc8e	1438445_at	72267	8	4226827	4236878	4231852	0.0566273	0.900712	8.42927	8.24719	7.20388	7.67447	7.96991	7.42886	8.46171	8.81074	8.90648	6.24838
11911	NM_009716.2	Atf4	1438992_x_at;1448135_at	11911	15	80085929	80087970	80086949	0.0164659	0.900645	11.6533	11.6081	12.1326	11.7389	12.416	12.107	12.7368	12.9363	12.8568	11.1598
14381	BC075663.1+NM_008062.2	G6pdx	1448354_at	14381	X	71654826	71674220	71664523	0.0255008	0.900594	9.54739	10.45	10.147	9.90759	10.5807	10.3434	11.0107	11.1979	10.9812	11.8096
16195	M83336.1	Il6st	1421239_at;1452843_at;1460295_s_at	16195	13	113254317	113297049	113275683	0.0228968	0.90017	6.08127	6.563	6.1793	6.61287	6.9343	6.65092	7.5601	7.20735	7.44389	8.36596
14836	NM_010351.1	Gsc	1421412_at	14836	12	105709419	105711446	105710432	0.184553	0.900084	3.81391	3.78671	3.60462	3.60909	4.75074	4.18732	4.38791	5.33654	4.852	5.05311
18483	NM_023128.2	Palm	1422034_a_at;1423967_at	18483	10	79256317	79283641	79269979	0.00379121	0.899928	7.10749	7.21555	6.94861	7.455	7.19721	7.3959	8.07872	8.05668	8.22427	8.68156
246727	NM_145226.2	Oas3	1425374_at	246727	5	121203107	121227668	121215387	0.252908	0.899859	9.11365	10.0829	9.29216	7.06144	8.48863	8.37295	9.97444	9.59906	9.33195	6.43995
232748	NM_146174.1	BC011487	1424761_at	232748	6	42573018	42595253	42584135	0.197815	0.899817	7.59754	6.99367	7.8044	6.85757	9.0363	8.69139	8.52553	9.08138	8.58297	7.70013
225870	NM_145495.2	Rin1	1424507_at;1437460_x_at	225870	19	5050808	5057071	5053939	0.119556	0.899197	5.70627	6.46344	7.31663	7.22585	7.33717	6.6284	8.03246	7.50525	7.49876	6.23216
264895	NM_153807.2	BC018371	1425355_at	264895	11	94418418	94463185	94440801	0.00345026	0.898941	7.38608	7.81869	7.76508	7.77514	7.94203	7.72922	8.54289	8.64902	8.71303	9.03656
66873	BC043099.1+BC059224.1+NM_025817.3	1200009O22Rik	1428922_at;1452961_at	66873	NA	NA	NA	NA	0.464991	0.898018	6.34529	5.25508	5.24422	6.12723	9.12203	8.77652	7.47451	7.65664	7.99809	7.13159
218138	NM_146041.2	Gmds	1434158_at;1439428_x_at	218138	13	31911453	32430437	32170945	0.051239	0.896876	7.79193	7.62389	7.52234	6.99961	8.19608	7.82544	8.58153	8.79162	8.29712	6.34056
360013	NM_011586.2	Myo18a	1451422_at	360013	11	77576783	77679482	77628132	0.00213448	0.896203	10.0886	10.2895	10.4457	10.5772	10.3716	10.3943	11.2172	11.3243	11.2306	10.7988
20539	BC026131.1+NM_011404.2	Slc7a5	1418326_at	20539	8	124405052	124431583	124418317	0.0467664	0.895555	10.6603	10.7522	9.99974	10.9711	11.3315	10.9613	11.4352	11.7991	11.7904	7.5414
17258	NM_001033713.1	Mef2a	1421252_a_at;1425426_a_at	17258	7	74376804	74517744	74447274	0.0492931	0.893739	5.07596	5.13842	5.20876	5.20388	6.29766	5.4438	6.27925	6.30568	6.28053	4.6349
28064	BC100575.1	Yipf3	1451284_at	28064	17	46385068	46388965	46387016	0.0045523	0.893476	8.3289	8.1928	8.63164	8.54031	8.07066	8.32967	9.16242	9.31666	9.24834	8.85008
77578	BC019641.1	Bcl9	1451574_at	77578	3	97007585	97031287	97019436	0.0239524	0.892134	8.22068	8.74875	8.46393	8.16267	8.85133	9.10342	9.37955	9.62338	9.44887	8.19519
100678	NM_133900.2	Psph	1415673_at	100678	5	130271441	130285077	130278259	0.0563795	0.890653	9.01453	8.54912	8.97547	9.01031	9.83581	9.78475	10.1852	9.97283	10.0989	9.14676
23853	NM_027185.1	Def6	1452796_at	23853	17	28344753	28365546	28355149	0.107202	0.890485	6.6054	8.04204	6.32689	7.20316	6.56936	6.38907	7.82713	7.68459	7.7277	8.14193
94352	NM_033325.1	Loxl2	1452436_at	94352	14	70008975	70093527	70051251	0.524812	0.889965	5.09678	5.46728	5.41371	6.8963	6.61272	7.32512	8.36059	6.37443	6.34083	4.98272
269717	NM_178751.3	Tmem142b	1434762_at;1434763_at	269717	5	136623334	136646526	136634930	0.0102418	0.889883	5.61286	6.30334	5.56769	5.87707	5.95433	5.70054	6.66826	6.83125	6.67805	6.58154
14104	NM_007988.3	Fasn	1423828_at	14104	11	120667272	120685861	120676566	0.069836	0.889295	10.7198	10.7975	10.5229	10.3172	11.8463	11.0674	11.5708	12.0056	11.727	13.7048
217732	BC026384.1+NM_173735.2	2310044G17Rik	1424913_at	217732	12	88288364	88306312	88297338	0.0228968	0.888777	5.64285	5.38842	5.30801	5.27012	4.98384	4.84084	6.33727	6.03592	6.01017	5.30434
19194	BC010288.1+NM_008953.2	Psp	1419348_at	19194	2	153834001	153841808	153837904	0.0118651	0.888198	3.95918	4.298	4.45804	4.13284	3.95146	4.06298	4.87496	5.1432	5.07769	4.06077
208715	NM_145942.2	Hmgcs1	1433443_a_at;1433444_at;1433445_x_at;1433446_at	208715	NT_166323	94995	112791	103893	0.0761683	0.886756	10.7418	10.4178	9.92339	10.292	10.5943	10.379	11.3056	11.5502	10.9787	10.7518
319749	NM_176995.2	C230078M08Rik	1435564_at	319749	17	26580489	26583258	26581873	0.298569	0.886272	7.35809	8.1325	6.03262	5.37054	7.82943	7.79581	7.57369	8.24506	8.09957	6.87875
56318	NM_019807.2	Acpp	1419832_s_at;1441975_at;1453943_a_at	56318	9	104190570	104240052	104215311	0.0524908	0.884701	6.06177	6.96997	5.63818	5.65129	5.9999	5.9919	6.92252	7.02974	6.85835	5.57576
18557	NM_008795.1	Pctk3	1449151_at	18557	1	134010238	134036268	134023253	0.016501	0.883336	7.22605	7.69927	7.5597	7.24241	7.32043	7.70846	8.48699	8.17465	8.36654	7.21324
223701	NM_153049.2	Mkl1	1434900_at	223701	15	80842711	80935449	80889080	0.0203959	0.883288	8.58578	9.14842	8.86931	8.8343	8.4608	8.2328	9.60282	9.60836	9.50438	9.09408
14161	NM_010196.2	Fga	1424279_at	14161	3	82830079	82836185	82833132	0.275463	0.882291	3.25224	3.55238	3.47529	3.34107	4.08387	3.56104	3.76559	4.63415	4.88007	3.41304
104445	NM_027219.1	Cdc42ep1	1424376_at	104445	15	78673077	78681332	78677204	0.0232471	0.881868	9.58518	9.76456	9.80691	9.03956	9.99312	9.25811	10.3638	10.6149	10.3906	9.84682
21814	BC070428.1+NM_011578.2	Tgfbr3	1425620_at;1433795_at	21814	5	107535591	107718539	107627065	0.05231	0.881277	8.48622	7.90215	8.92131	9.24265	9.09297	8.88855	9.73496	9.49045	9.68534	10.4805
268445	NM_172945.2	Ankrd13b	1436613_at;1455289_at	268445	11	77283989	77303180	77293584	0.111867	0.880757	7.99653	7.90909	8.06939	7.82672	8.15072	8.21561	8.63498	9.2046	8.88673	8.17746
75668	NM_145216.3	Rasl10a	1427975_at	75668	11	4958131	4960388	4959259	0.146403	0.880453	6.23093	7.23478	6.12994	5.37474	5.70644	5.11666	6.74287	6.68821	7.10702	4.45563
73415;74954	BC094917.1;NM_029131.1	1700049E17Rik;4930503E14Rik	1440815_x_at;1453526_at	73415;74954	14	42386631	42389475	42388053	0.436143	0.879934	2.75749	3.05024	3.96177	3.15596	3.11416	3.0719	3.34793	3.73937	5.10826	2.92707
50524	NM_015772.2	Sall2	1416638_at	50524	14	52930847	52948437	52939642	0.135176	0.879192	6.97293	5.44208	6.61303	7.2747	7.37153	7.28252	7.86629	7.55642	7.69326	6.12453
59125	NM_021605.3	Nek7	1448474_at	59125	1	140381291	140516273	140448782	0.00905532	0.878833	10.2698	10.4854	10.0337	10.0406	9.94206	9.74878	10.9368	10.8948	11.0651	10.7475
77087	BC068270.1	Ankrd11	1435778_at;1436967_at;1437633_at;1456110_at	77087	8	125407221	125565897	125486559	0.00905501	0.878063	9.02731	8.81457	8.80852	8.92197	9.45222	9.24244	9.87884	10.0357	9.85319	9.061
330627	NM_181853.2	Trim66	1456967_at	330627	7	116592517	116651648	116622082	0.415516	0.877299	4.30889	4.28601	3.92564	4.20914	3.86735	3.98735	5.92091	4.2432	4.75997	4.11822
217310	NM_175454.2	C630004H02Rik	1423914_at	217310	11	115209021	115229040	115219030	0.00905532	0.876646	8.97861	9.06803	9.13486	8.77893	8.52592	8.57639	9.60569	9.78037	9.77524	9.18023
74754	NM_053272.2	Dhcr24	1418129_at;1418130_at;1451895_a_at	74754	4	106233643	106261718	106247680	0.0221173	0.876263	8.90393	8.89613	8.48843	8.81241	8.44594	8.42473	9.49202	9.73092	9.39163	7.7367
105387	BC013482.1+NM_134072.1	Akr1c14	1418979_at	105387	13	4058821	4089933	4074377	0.168162	0.875574	3.18094	3.13916	3.17085	3.13153	3.49779	4.2186	3.85416	4.72494	4.21706	8.16775
11684	NM_007440.2	Alox12	1422699_at;1422700_at	11684	11	70054957	70068843	70061900	0.06443	0.875238	4.49182	4.46727	4.44863	4.63915	5.57397	5.2732	5.83808	5.81941	5.41523	4.9411
105853	NM_178920.2	Mal2	1427042_at	105853	15	54403040	54434393	54418716	0.156029	0.874747	8.19509	9.01254	8.41349	7.07423	7.28125	7.24308	8.9104	8.66302	8.66067	7.15875
235041	NM_145611.2	Ankrd25	1425991_a_at	235041	9	21571233	21602979	21587106	0.0449999	0.874482	7.4661	7.40007	7.20327	7.56885	7.77967	7.75734	8.61112	8.17788	8.42209	8.1724
109624	NM_145575.2	Cald1	1424768_at;1424770_at;1433146_at	109624	6	34548500	34725473	34636986	0.0201717	0.874282	10.3628	10.6887	10.926	10.9676	11.1786	10.4459	11.6733	11.5794	11.655	9.99166
27205	BC052442.1+BC054530.1+NM_013723.2	Podxl	1417396_at;1448688_at	27205	6	31469495	31513911	31491703	0.0390759	0.873804	7.32193	6.54708	6.82707	6.7295	7.36259	7.28138	7.70752	7.82209	8.12657	7.85838
72469	NM_152813.2	Plcd3	1431892_a_at	72469	11	102931618	102964044	102947831	0.0252622	0.87333	8.07507	8.24212	7.61413	8.14144	8.09689	7.30063	8.64266	8.88331	8.82916	8.46813
80860	BC005639.1	Ghdc	1419502_at	80860	11	100627592	100632266	100629929	0.00556909	0.871366	6.70969	7.02498	6.84517	6.82282	7.28506	6.89411	7.78749	7.85214	7.76538	7.8366
17470	NM_010818.3	Cd200	1448788_at	17470	16	45382296	45401508	45391902	0.403053	0.869222	7.52252	8.29513	9.90222	9.14995	9.98501	9.91896	10.3494	10.5183	9.12685	10.6025
74134	NM_028775.3	Cyp2s1	1428283_at	74134	7	26587494	26601932	26594713	0.0847922	0.86772	5.32047	4.87284	5.04219	4.81901	4.54391	4.83828	5.547	5.67549	6.09902	5.10046
18858	NM_008885.2	Pmp22	1417133_at	18858	11	62942484	62973048	62957766	0.20546	0.867505	8.10049	9.37839	9.9872	10.0665	10.5393	10.3144	10.329	10.8198	10.6469	11.7766
72421	NM_028235.1	Ttc30b	1423672_at	72421	2	75773906	75776642	75775274	0.0392725	0.867043	8.09709	7.11236	7.31154	7.6007	8.04853	7.97068	8.76073	8.42143	8.48942	7.92251
108083	BC047282.1+NM_054051.1	Pip5k2b	1435068_at	108083	11	97576474	97606018	97591246	0.0452572	0.865201	7.64881	8.29079	7.64848	8.04555	8.75545	8.50469	8.85338	9.13284	9.05627	8.96479
14027	NM_025276.3	Evpl	1419133_at	14027	11	116081873	116099405	116090639	0.191028	0.864993	8.29758	9.49542	7.79432	7.29647	7.44887	7.22476	8.68521	8.84349	8.84499	7.63589
19731	NM_016846.3	Rgl1	1418535_at;1449124_at	19731	1	154363890	154613481	154488685	0.219759	0.864791	5.5076	5.70674	5.58158	6.50227	7.41545	7.58534	7.41899	7.16576	7.15911	8.52608
93732	NM_053115.1	Acox2	1420673_a_at	93732	14	9058026	9091450	9074738	0.0329325	0.864566	7.44478	7.85709	8.19342	7.81335	8.10152	7.63491	8.91768	8.68868	8.50987	5.67696
227929	NM_139200.4	Pscdbp	1435697_a_at;1443928_at;1451206_s_at	227929	2	57985180	58012533	57998856	0.198349	0.864449	9.05005	10.6013	9.40303	8.24332	8.63142	8.31228	9.79005	9.9331	9.99091	9.88036
212398	NM_177603.1	Frat2	1455220_at	212398	19	41921706	41922401	41922053	0.131809	0.86414	6.20718	6.1517	6.07456	6.29599	6.45746	6.19837	6.74349	7.24	7.30156	7.54588
72960	AF362952.1+NM_028404.1	Top1mt	1460370_at	72960	15	75487465	75509222	75498343	0.0170699	0.863627	7.70251	7.90627	8.03486	7.54786	8.2327	8.38108	8.70351	8.92499	8.86501	8.19019
94045	AF333331.1+NM_033321.1	P2rx5	1449433_at	94045	11	72974027	72986187	72980107	0.193556	0.862946	7.27582	7.45594	6.30458	6.50502	5.71683	5.21828	7.28563	7.23699	7.30444	8.19466
232431	BC036173.1+NM_181444.3	Gprc5a	1437486_at	232431	6	135015704	135034717	135025210	0.149799	0.862079	8.25058	8.97881	7.71203	7.88161	7.16248	7.04006	8.43263	8.66237	9.00402	7.19299
76365	NM_023814.2	Tbx18	1449871_at	76365	9	87599040	87626095	87612567	0.662569	0.861847	3.84276	4.1583	3.83879	4.15937	4.15475	3.95666	6.83411	3.51433	4.29241	4.82134
16206	NM_008377.2	Lrig1	1434210_s_at;1449893_a_at	16206	6	94554523	94650152	94602337	0.0899379	0.861607	9.65915	10.2398	8.50346	9.01559	9.25996	9.06936	10.1791	10.0082	10.2712	9.41487
17463	NM_010817.1	Psmd7	1451056_at	17463	8	110104281	110112382	110108331	0.0445014	0.861333	9.57395	9.47698	9.91711	9.62457	10.658	10.1174	10.8196	10.7985	10.6499	9.09131
52055	NM_177466.4	Rab11fip5	1427405_s_at;1434314_s_at	52055	6	85284957	85324628	85304792	0.0408034	0.861026	10.1077	10.3104	9.83722	9.41778	10.0655	9.26684	10.6544	10.7144	10.7171	9.5895
12036	BC048072.1+NM_009737.1	Bcat2	1425764_a_at	12036	7	52825719	52845076	52835397	0.0209552	0.859937	6.8145	6.99926	6.68328	6.9458	7.48133	7.39341	7.90717	7.86604	7.96539	10.7477
212516	BC060267.1+NM_198603.1	BC060267	1441979_at;1457000_at	212516	6	115767795	115788430	115778112	0.0252756	0.85984	3.72367	4.03985	3.83208	3.81371	3.82424	4.14034	4.5737	4.86843	4.82433	3.82888
14251	NM_008027.2	Flot1	1448559_at	14251	17	35960296	35969732	35965014	0.0175912	0.858742	9.23792	9.10346	9.71577	9.8667	9.27973	9.26131	10.2071	10.267	10.3346	9.92434
77976	BC082328.1+NM_001004363.1	Nuak1	1438684_at	77976	10	83834075	83903216	83868645	0.308674	0.858368	6.8886	8.64036	7.07111	7.45519	7.95575	7.63929	9.15587	8.36313	7.88125	9.14005
353172	NM_180678.3	Gars	1423784_at	353172	6	54988019	55029484	55008751	0.00556482	0.856234	11.3016	11.1581	11.2045	11.2735	11.7525	11.3252	12.1266	12.1705	12.2793	10.6526
211623	BC032982.1+NM_207229.1	Plac9	1452590_a_at	211623	14	26987386	27001780	26994583	0.225881	0.856137	8.35285	9.47881	8.1993	9.4751	9.60577	8.81932	9.38477	10.3842	9.76504	9.80617
67812	NM_026390.2	Ubxd2	1426484_at;1426485_at;1426486_at	67812	1	130140758	130175954	130158356	0.0107941	0.855948	9.67765	9.86191	9.63528	9.68977	10.1896	10.0482	10.7049	10.8388	10.5754	9.48783
24000	D83072.1	Ptpn21	1419054_a_at;1419055_a_at	24000	12	99914952	99972804	99943878	0.0646244	0.855239	7.63322	7.85216	7.22637	7.40378	8.32457	8.49026	8.6374	8.6909	8.7026	7.83352
435793	BC099608.1	LOC435793	1452799_at	435793	NA	NA	NA	NA	0.236311	0.85519	6.72613	7.68446	4.93346	5.46804	6.23439	6.32135	7.24762	7.12332	6.87855	8.23836
234857	BC049152.1+NM_172287.2	Spire2	1425118_at	234857	8	125856613	125893415	125875014	0.0865062	0.85514	7.42795	7.36304	7.33734	7.18458	7.28408	6.96653	7.84654	8.14948	8.35116	6.38967
21930	U83903.1	Tnfaip6	1418424_at	21930	2	51893624	51911871	51902747	0.419976	0.854827	3.49171	3.57861	3.58471	3.70969	4.14275	4.41398	4.23017	4.12778	5.66726	4.46811
12395	D32007.1+NM_009822.1	Runx1t1	1427640_a_at;1444615_x_at;1448785_at	12395	4	13670583	13818712	13744647	0.605348	0.854371	4.13437	4.29265	4.03918	4.56764	5.16146	4.88719	6.97463	4.24531	4.88442	7.06283
245631	NM_175541.2	Mum1l1	1455238_at	245631	X	135744581	135772872	135758726	0.237192	0.853361	3.3598	3.49008	3.6445	3.54939	3.82042	3.75453	4.98736	4.04901	4.33307	4.87984
327959	NM_001037713.1	Fbxo39	1443698_at	327959	11	72115165	72122561	72118863	0.12684	0.852696	10.6265	10.7121	10.9981	9.60033	9.5283	9.81613	11.3061	11.1448	10.748	8.54826
73720	NM_028623.2	Cst6	1427910_at	73720	19	5347858	5349360	5348609	0.184274	0.85232	5.34053	7.30836	6.71283	6.61541	6.82815	5.74693	7.40148	7.56887	6.86271	5.73568
11835	NM_013476.3	Ar	1422982_at	11835	X	95345060	95513456	95429258	0.109032	0.851661	6.40254	7.21637	6.31559	6.26243	6.75176	6.84789	7.78333	7.54948	7.12047	8.86052
17528	NM_008623.2	Mpz	1423253_at	17528	1	173080844	173091254	173086049	0.00766899	0.851513	5.51704	5.51366	5.55299	5.65257	5.41157	6.06096	6.41106	6.52765	6.47022	9.09478
12053	BC052315.1+NM_009744.2	Bcl6	1421818_at;1450381_a_at	12053	16	23965160	23988721	23976940	0.0418047	0.851474	8.18201	7.35791	7.5278	7.19246	7.20144	6.93552	8.15811	8.36255	8.23232	8.93291
74205	NM_028817.2	Acsl3	1428386_at;1452771_s_at	74205	1	78654400	78703562	78678981	0.00962229	0.851356	9.2913	8.87922	8.96086	9.02034	9.48674	9.40529	10.0519	10.1153	9.90872	8.3753
74126	BC080722.1	Syvn1	1428070_at;1443609_s_at	74126	19	6047065	6053691	6050378	0.0548992	0.851135	8.1216	8.53545	9.10331	8.84754	9.41707	9.24017	9.5549	9.81346	9.81761	10.0113
320226	NM_001081012.1	4930473A06Rik	1459046_at	320226	4	83171449	83510574	83341011	0.0189022	0.851054	3.51804	3.36384	3.42615	3.0618	3.35275	3.43873	4.27604	4.04638	4.3114	3.32423
20249	NM_009127.3	Scd1	1415964_at;1415965_at	20249	19	44468945	44482043	44475494	0.187178	0.849884	9.55304	9.5336	10.9915	10.1212	11.6784	10.3623	11.2877	11.3048	11.0773	13.1126
14711	D89664.1+NM_010321.1	Gnmt	1417422_at	14711	17	46862615	46866114	46864364	0.0437155	0.848205	6.18795	6.34999	6.51154	6.95301	6.70934	7.0075	7.60115	7.20979	7.59333	6.6586
219228	BC089004.1+NM_001013753.1	Pcdh17	1436920_at	219228	14	84843370	84936867	84890118	0.223914	0.848123	4.46152	3.70527	4.06985	4.59738	4.98621	4.38217	5.3496	4.65517	5.6408	5.35252
320119	BC058403.1	Rps6kc1	1434563_at	320119	1	192573908	192735649	192654778	0.0523455	0.847894	7.15806	7.56192	7.12963	7.53304	8.10335	7.76476	8.15313	8.38415	8.63178	7.15459
11906	NM_007496.2	Atbf1	1420649_at;1420650_at;1429725_at;1449947_s_at;1453267_at;1460006_at	11906	8	111238544	111485521	111362032	0.209923	0.847557	6.44061	8.51854	6.61566	7.71877	8.40491	8.01723	8.633	8.47615	8.29138	8.2552
15372	NM_145998.2	Hmx2	1425804_at	15372	7	138697576	138700096	138698836	0.0681744	0.847523	4.09617	4.25616	4.47403	4.194	5.46167	4.89184	5.28189	5.46311	5.48451	3.58541
214899	BC010717.1	Jarid1a	1452360_a_at	214899	6	120314137	120394592	120354364	0.0404676	0.847318	9.03591	7.9392	8.81908	8.34662	8.90098	8.89272	9.44362	9.62482	9.44076	7.46845
208943	NM_001081322.1	Myo5c	1424933_at	208943	9	75079821	75153258	75116539	0.0965725	0.84695	8.47724	8.2615	8.04476	7.22338	7.14034	7.49594	8.91265	8.50267	8.44711	6.6768
71409	NM_172409.2	Fmnl2	1428579_at	71409	2	52716902	52993236	52855069	0.203028	0.846426	9.13716	8.00757	10.0754	9.75334	10.1042	10.3583	10.2308	10.4769	10.5496	9.41842
209456	NM_173378.2	Trp53bp2	1433937_at;1433938_at	209456	1	184339298	184392566	184365932	0.0778627	0.844852	9.6174	9.64148	8.88065	8.90035	10.2535	9.8064	10.1324	10.4062	10.5459	8.80245
69202	BC052699.1+NM_026988.1	Ptms	1428707_at;1428708_x_at;1452508_x_at	69202	6	124863699	124867964	124865831	0.0268241	0.844438	10.5739	10.7479	10.3075	9.786	10.4972	10.7524	11.2032	11.2775	11.3851	11.3216
22352	M26251.1+NM_011701.3	Vim	1438118_x_at;1450641_at;1456292_a_at	22352	2	13495579	13504434	13500006	0.215452	0.844047	9.96239	10.9789	10.9022	11.7541	11.5369	11.7343	12.4302	12.023	11.5133	11.8533
20226	NM_011319.1	Sars	1426257_a_at;1452000_s_at	20226	3	108229493	108248066	108238779	0.012349	0.843961	10.9991	11.3128	10.9567	11.1047	11.0317	10.9372	11.7731	11.9174	12.0125	10.0823
67867	NM_175124.3	Lrrc28	1431019_at;1433858_at	67867	7	74658297	74790117	74724207	0.0176678	0.843876	7.07471	7.14937	6.69171	7.51657	7.07851	6.7069	7.92842	7.92401	7.78809	7.76131
232685	NM_144555.1	AB041803	1460417_at	232685	1	37210689	37244449	37227569	0.26906	0.843031	3.91001	4.11118	3.85985	3.83302	5.82384	5.6384	4.90709	5.67338	5.53677	4.91987
56741	NM_020043.1	Nope	1416473_a_at;1416474_at	56741	9	64949293	64985747	64967520	0.247118	0.842733	4.01002	4.24804	4.19952	5.34137	4.99736	4.89337	4.99372	5.33131	6.04802	7.22859
233890	BC026432.1+NM_146202.1	Zfp768	1424506_at	233890	7	134486312	134488937	134487624	0.021176	0.84251	7.14011	6.79576	6.90217	6.91084	6.79649	6.77525	7.70582	7.87877	7.60325	7.73086
70750	BC023820.1	Fvt1	1428559_at	70750	1	108620475	108656304	108638389	0.0685679	0.841396	9.53206	9.67438	9.04758	9.14792	8.93151	8.2525	9.76715	9.8785	10.1715	8.82143
237052	BC083157.1	Tceal1	1424634_at	237052	X	133242571	133244410	133243490	0.116523	0.840852	7.41798	6.42626	6.69736	7.11194	7.11964	7.47705	8.27764	7.72297	7.64707	8.29336
50768	NM_015802.2	Dlc1	1436173_at;1450206_at;1460602_at	50768	8	37630805	37795780	37713292	0.195245	0.838382	5.44248	6.57779	6.18311	6.9473	7.71092	6.94851	7.22263	7.8718	7.32578	8.52422
170719	NM_130885.2	Oxr1	1418501_a_at;1418502_a_at	170719	15	41279047	41692594	41485820	0.152351	0.837947	9.14928	9.10959	9.44519	9.05258	9.49938	9.2415	10.1647	10.3914	9.70654	9.17661
14173	AY027558.1	Fgf2	1449826_a_at	14173	3	37247772	37303719	37275745	0.191272	0.837063	3.76173	3.63869	3.60834	3.65795	4.03694	3.44355	4.98535	4.40137	4.19807	4.35935
71704	NM_027871.1	Arhgef3	1424250_a_at	71704	14	28051225	28217090	28134157	0.100253	0.837032	6.80049	8.12925	8.07954	7.31521	6.78043	7.14969	8.31852	8.32465	7.99524	8.40955
71310	BC057027.1	Tbc1d9	1431253_s_at;1455015_at	71310	8	85689974	85796838	85743406	0.00213448	0.837002	5.3283	5.44965	5.54817	5.52655	5.68526	5.72028	6.3935	6.41869	6.32792	5.44657
13358	BC037087.1+NM_153150.1	Slc25a1	1428190_at	13358	16	17925660	17928275	17926967	0.0174124	0.83692	9.90622	9.86139	10.4028	9.91379	9.85645	9.45019	10.7832	10.6457	10.7773	12.616
74365	NM_028894.1	Lonrf3	1429863_at;1436200_at	74365	X	33868348	33906851	33887599	0.354304	0.836695	7.49506	9.08811	7.71642	5.54608	7.88999	8.42926	8.84586	8.11852	8.62816	7.04071
70355	BC031439.1+NM_147217.1	Gprc5c	1424450_at;1452947_at	70355	11	114713156	114733931	114723543	0.0635271	0.835916	6.229	5.64197	6.15068	5.98739	5.7132	5.79469	6.4958	6.98526	6.78515	6.06949
242083	NM_178726.3	Ppm1l	1438012_at	242083	3	69120838	69364708	69242773	0.0347607	0.835789	6.90692	7.03132	7.3661	6.83115	7.86081	7.50178	7.94146	8.19506	8.11988	8.32853
224132	NM_153550.3	Dirc2	1454654_at	224132	16	35694998	35769442	35732220	0.113944	0.835321	6.69821	6.8309	7.0099	6.40054	7.99686	7.78496	7.97252	7.92105	7.97308	7.82188
17005	NM_206942.1	Ltk	1460300_a_at	17005	2	119577064	119586167	119581615	0.262815	0.835214	8.57997	8.23551	6.43979	6.59825	6.36689	6.46087	7.95187	7.85965	8.03476	6.8065
192976	BC053455.1+NM_198861.1	BC046404	1436195_at	192976	11	62418388	62462025	62440206	0.0422052	0.834935	7.71902	7.99727	7.35358	7.03279	8.12141	7.59678	8.68463	8.36967	8.36093	6.18886
66569	BC016541.1+NM_025638.1	Gdpd1	1424076_at;1424077_at	66569	11	86847400	86887622	86867511	0.171188	0.834476	7.62579	8.43459	7.68059	6.14623	7.06901	7.54977	8.2328	8.00544	8.51819	6.17331
74270	BC079674.1+NM_028846.2	Usp20	1423777_at;1423778_at;1436245_at	74270	2	30837889	30878158	30858023	0.0427012	0.833556	5.94126	6.12017	5.69663	5.87331	5.85478	5.78579	6.61046	6.9176	6.60858	6.44421
11682	NM_007439.2	Alk	1449987_at	11682	17	72218328	72953049	72585688	0.0494118	0.832241	5.02869	4.77217	5.14847	5.63125	5.4451	5.69417	5.95901	6.37758	6.02007	4.88948
66375	NM_025522.1	Dhrs7	1426440_at;1432891_at	66375	12	73751398	73765793	73758595	0.0763152	0.831165	9.53352	8.82659	9.86617	9.47594	9.57964	10.4736	10.413	10.3719	10.5863	11.8453
192970	NM_177564.3	BC022224	1425704_at	192970	11	84634230	84642488	84638359	0.0209623	0.829791	8.16271	8.32417	7.65399	7.56286	8.20221	7.73984	8.63836	8.86441	8.8095	8.655
17912	NM_010863.2	Myo1b	1427450_x_at;1447364_x_at;1448989_a_at;1448990_a_at;1459679_s_at	17912	1	51806609	51972796	51889702	0.0229294	0.829133	9.42636	9.47912	9.21951	9.49335	9.75503	9.3796	10.1359	10.2784	10.4495	7.68319
106759	BC094338.1+NM_174989.2	Ticam1	1454676_s_at	106759	17	56408895	56416167	56412531	0.042222	0.827816	7.38928	7.37158	7.19762	7.12356	7.56628	7.50779	8.0581	8.09992	8.40348	8.21173
11785	NM_009685.1	Apbb1	1423892_at;1423893_x_at	11785	7	112707000	112729735	112718367	0.218447	0.827642	5.17295	5.32334	6.07292	7.5522	6.65215	6.53574	6.87787	7.07142	7.18829	6.75593
13844	NM_010142.2	Ephb2	1425015_at;1425016_at	13844	4	136209523	136391871	136300697	0.33339	0.826881	6.00446	7.81471	5.06824	5.60946	5.30693	4.8386	7.10017	6.27955	6.42212	6.1315
64339	NM_022424.3	Fndc4	1431226_a_at;1449012_s_at	64339	5	31595259	31598244	31596751	0.211947	0.82679	5.80934	5.17201	5.26261	6.42166	7.24131	6.99258	7.15171	6.81071	6.96771	5.58973
213417	NM_144810.2	Klhdc8a	1424885_at;1441940_x_at	213417	1	134195203	134203934	134199568	0.252447	0.826717	5.44272	6.2913	5.22754	5.41616	5.39692	5.11989	6.05096	6.92297	5.95349	5.19089
69327	BC099566.1+NM_027040.1	1700007K13Rik	1428705_at	69327	2	28317523	28321852	28319687	0.207876	0.82628	4.80804	5.22595	5.20756	5.87411	4.72834	5.54141	6.5461	5.60494	6.0205	4.73802
17318	NM_183151.1	Mid1	1422055_at	17318	X	166123131	166428730	166275930	0.0229294	0.824983	4.85054	5.52658	4.95421	4.92325	5.62305	5.22843	5.84862	6.10344	6.07593	5.07248
320415	NM_177157.3	Gchfr	1435750_at	320415	2	118993541	118998115	118995828	0.123448	0.824518	6.70015	5.67136	6.50825	6.34644	7.19533	7.18049	7.1941	7.3084	7.77207	9.55352
71947	NM_028014.3	2310067B10Rik	1426984_at	71947	11	115626747	115660347	115643547	0.056629	0.823351	7.4645	7.51653	7.32545	7.23742	7.6062	7.63907	8.0592	8.44819	8.35725	8.03999
12279	BC011137.1+NM_013485.1	C9	1422815_at	12279	15	6395333	6448466	6421899	0.0589853	0.823344	7.30312	6.11396	6.53757	6.06643	6.90133	6.54258	7.35255	7.60297	7.247	5.77612
68229	NM_001033139.1	AI846148	1438270_at	68229	19	7430954	7457484	7444219	0.0508693	0.822898	6.21612	6.18051	6.88089	6.63264	7.30929	6.89209	7.46746	7.55357	7.50343	6.96694
55990	NM_018881.3	Fmo2	1422904_at;1422905_s_at;1453435_a_at	55990	1	164805178	164828843	164817010	0.202353	0.822878	5.37861	5.37661	5.47704	5.45917	5.13183	5.5335	6.67455	6.0589	5.91357	5.89286
27279	AF156164.1+NM_013749.1	Tnfrsf12a	1418571_at;1418572_x_at	27279	17	23812414	23814400	23813407	0.256199	0.822804	11.7219	12.2829	11.3241	11.2106	10.6508	9.43819	11.9523	11.8274	12.0029	9.07539
78134	NM_175271.2	Gpr23	1434186_at;1452424_at	78134	X	104115974	104127771	104121872	0.149477	0.822701	4.18816	4.11533	4.35047	5.05662	5.19562	5.2185	5.94176	5.33578	5.25292	5.81251
14211	BC094380.1+NM_008017.3	Smc2	1429658_a_at;1429659_at;1429660_s_at;1448635_at	14211	4	52452139	52501237	52476688	0.0215869	0.822172	8.70206	8.40289	8.33262	8.21327	9.00728	8.83513	9.28372	9.56327	9.36615	4.72928
12576	NM_009875.2	Cdkn1b	1419497_at	12576	6	134870419	134875531	134872975	0.0758181	0.822018	6.12712	4.97935	5.12701	4.69275	5.02161	4.70095	5.89838	5.8526	6.03946	4.29178
215446	NM_178676.2	Entpd3	1434049_at	215446	9	120448963	120476934	120462948	0.135823	0.821853	5.88403	5.71433	7.25159	5.8432	6.16823	7.00228	7.02233	6.94348	7.43158	6.02818
67302	NM_026083.2	Zc3h13	1430568_at;1434894_at;1445499_at	67302	14	75684180	75744233	75714206	0.0215781	0.821536	7.66778	7.58042	7.47325	7.46645	6.97061	7.23622	8.0398	8.3586	8.26357	7.57773
67306	NM_173181.3	3110050N22Rik	1428416_at;1428417_at;1428418_s_at	67306	3	7503426	7553848	7528637	0.0407775	0.821302	8.98404	9.17763	8.16189	8.36093	8.74447	8.27468	9.57158	9.42616	9.31799	8.01623
70717	NM_027519.1	6330406I15Rik	1426937_at;1452244_at	70717	5	150214375	150234278	150224326	0.557929	0.820912	4.60969	4.82209	4.77428	6.09088	5.41129	5.92318	7.4635	5.34858	5.46636	7.86145
11622	NM_013464.3	Ahr	1422631_at;1450695_at	11622	12	36182651	36219710	36201180	0.125639	0.820904	8.36455	8.03716	8.13972	8.0444	7.8192	7.20199	8.39199	9.09122	8.78301	7.56999
103768	BC019652.1+NM_134028.1	Tubg2	1449318_at	103768	11	101017434	101023100	101020267	0.0144515	0.819885	5.6662	5.3023	5.42679	5.07572	5.13192	5.43739	5.99937	6.26431	6.21613	5.12299
30948	U60884.1	Bin1	1425532_a_at	30948	18	32536911	32595385	32566148	0.0561481	0.819296	9.81075	9.98526	9.56753	9.26353	9.23549	8.70122	10.3315	10.3593	10.049	10.5926
83675	NM_031397.2	Bicc1	1423484_at;1432172_at	83675	10	70387850	70622438	70505144	0.520228	0.818903	5.98035	7.17484	6.74282	8.31695	7.4132	8.1815	9.17028	7.07868	8.11258	9.32182
170826	NM_133249.2	Ppargc1b	1449945_at	170826	18	61457817	61560085	61508951	0.051163	0.818841	7.62499	8.10614	7.01647	6.91173	7.10703	7.40493	8.26341	8.25614	8.02261	9.55689
15507	U03562.1	Hspb1	1422943_a_at;1425964_x_at;1427853_a_at;1427854_x_at	15507	5	136363888	136365431	136364659	0.0137074	0.818666	9.3273	9.39773	9.84475	9.11307	9.70805	9.54095	10.1877	10.4302	10.304	9.48585
60441	NM_024177.3	Mrpl38	1444217_at;1447961_s_at	60441	11	115993131	116000182	115996656	0.016611	0.816919	9.35436	9.51023	9.60752	9.33558	9.88848	9.85411	10.3468	10.303	10.576	9.60141
224613	BC038031.1+NM_153791.1	Flywch1	1452267_at	224613	17	23889765	23900753	23895259	0.0777332	0.815864	7.37406	7.28402	6.91777	6.98048	8.14233	8.07763	8.18347	8.26844	8.38383	8.58727
76522	BC019458.1+NM_133939.1	Lsm8	1448703_at	76522	6	18798635	18804052	18801343	0.18456	0.813912	11.3113	10.9205	10.9972	10.8468	12.5591	12.5073	12.2563	12.3151	12.4414	9.3089
623661	NM_001037918.1	EG623661	1451552_at	623661	1	37929051	37934232	37931641	0.0255438	0.813614	6.59952	6.35713	6.08223	6.29706	7.02774	6.78231	7.25613	7.28934	7.46835	7.62636
13591	NM_007897.2	Ebf1	1416301_a_at;1416302_at	13591	11	44430819	44819031	44624925	0.530685	0.812883	4.02451	4.06715	4.12378	5.11316	5.63561	5.32431	6.68437	4.52343	5.3751	8.66568
217333	NM_172570.2	Trim47	1426784_at	217333	11	115967066	115971551	115969308	0.0480562	0.812123	9.52095	9.24331	9.49365	8.99637	9.88872	9.23311	9.95092	10.3415	10.332	8.6604
213575	BC039070.1+NM_172256.1	Dync2li1	1428446_at	213575	17	85025836	85054918	85040377	0.0169027	0.811861	8.71576	8.5362	8.20032	8.57288	8.71755	9.10536	9.33685	9.51129	9.51147	7.59174
14873	NM_010362.2	Gsto1	1416531_at;1456036_x_at	14873	19	47929541	47939276	47934408	0.216118	0.810921	9.01695	9.95651	10.1927	10.7989	10.5111	9.85653	11.3513	10.4462	10.8016	10.1814
108058	NM_023813.3	Camk2d	1422659_at;1427763_a_at;1459457_at	108058	3	126299869	126547972	126423920	0.186699	0.810157	4.84375	5.29157	5.8975	6.02384	6.27659	5.70157	6.77314	6.68215	5.99259	6.26194
17755	NM_008634.1	Mtap1b	1421850_at;1450397_at	17755	13	100194396	100286495	100240445	0.0640776	0.809782	6.06209	6.60495	5.4075	5.3089	5.70436	5.58926	6.40868	6.60088	6.75831	6.00562
23948	NM_011846.4	Mmp17	1448598_at	23948	5	130090088	130114085	130102086	0.0533691	0.808719	5.50783	5.79923	5.54099	5.75103	5.29087	5.709	6.16777	6.55101	6.50684	5.67157
104601	BC050808.1	Mycbpap	1424363_at	104601	11	94362662	94382759	94372710	0.0306071	0.808715	5.63399	5.73644	5.4445	5.31257	5.52529	5.53856	6.23909	6.26077	6.52196	5.17438
66540	NM_025626.3	3110001A13Rik	1416892_s_at;1416893_at;1448509_at	66540	2	3621285	3699414	3660349	0.165917	0.808526	9.81178	9.33143	8.37612	8.95876	8.78436	7.9684	9.86199	9.29343	9.88558	8.36443
101809	BC062119.1+NM_182927.2	Spred3	1435852_at	101809	7	29943848	29953666	29948757	0.123287	0.808393	6.07409	5.65524	5.92591	7.31534	5.84438	5.78567	7.19049	6.70916	6.82585	6.08443
240025	BC058740.1	Dact2	1437929_at;1440942_at;1443973_at	240025	17	14332590	14341101	14336845	0.00690761	0.808162	8.07535	8.21884	7.75198	7.7579	7.88727	7.67384	8.6594	8.6784	8.76927	6.91857
69581	NM_133955.1	Rhou	1449027_at;1449028_at	69581	8	126177829	126187782	126182805	0.0811046	0.808003	9.74427	9.7598	9.14234	8.57029	8.72866	8.77124	9.78306	10.1526	9.84671	9.86972
217830	NM_145448.2	9030617O03Rik	1424226_at	217830	12	102017288	102135191	102076239	0.0217631	0.807511	6.3675	6.99238	6.17844	6.83792	6.82154	6.83007	7.6026	7.3599	7.47396	8.47994
56320	NM_019813.3	Dbn1	1426024_a_at;1451734_a_at	56320	13	55574787	55589529	55582158	0.215278	0.807417	8.51129	9.01656	6.73674	8.45889	7.44462	7.47511	8.87709	8.50635	8.86042	7.38418
225288	BC060607.1	Fhod3	1435551_at	225288	18	24867946	25292001	25079973	0.233541	0.806967	5.64763	8.08729	6.58671	6.26898	7.32796	7.06142	7.63414	7.96072	7.31604	7.92539
319387	NM_198702.2	Lphn3	1428523_at	319387	5	81450618	82224755	81837686	0.321019	0.80614	5.02278	4.2767	4.30276	4.77019	5.29468	5.27171	6.34713	5.35821	5.18249	4.05823
15490	NM_010476.3	Hsd17b7	1417871_at;1448865_at;1457248_x_at	15490	1	171883164	171899332	171891248	0.0591327	0.804754	8.00466	8.64022	7.72593	8.14756	9.03075	8.31963	9.06423	9.30361	8.98079	7.58527
19225	NM_011198.3	Ptgs2	1417262_at;1417263_at	19225	1	151947254	151955140	151951197	0.538798	0.803976	7.80766	4.0716	6.92689	8.1387	5.12947	5.52415	7.72469	6.30285	7.18363	3.92849
225724	NM_172632.2	Mapk4	1435367_at	225724	18	74088145	74224603	74156374	0.134257	0.803675	5.78844	6.58623	5.00555	5.04568	4.93233	5.2446	6.29219	6.44605	5.97419	5.17181
224090	NM_172614.3	Tmem44	1455044_at;1456517_at	224090	16	30511941	30550664	30531302	0.0432616	0.803411	6.05772	5.68282	5.37108	5.5836	6.03808	5.63022	6.45848	6.76786	6.36565	5.65725
58859	BC012269.1	Efemp2	1417018_at	58859	19	5474829	5481852	5478340	0.275202	0.802458	9.57358	9.11953	10.6801	10.9376	10.7679	10.7191	11.6588	10.9653	10.6822	9.68846
68728	NM_178111.3	Trp53inp2	1452646_at	68728	2	155207555	155215580	155211567	0.142363	0.802262	9.2337	9.38456	8.26253	8.20394	8.85338	8.52579	9.72905	9.77631	9.13338	10.8974
14115	NM_007992.2	Fbln2	1423407_a_at	14115	6	91162758	91222534	91192646	0.610823	0.802032	8.68247	9.75017	9.11877	10.8245	8.80245	10.5264	11.9427	9.53213	9.78365	8.55556
75659	BC083332.1	Wdr54	1422616_s_at	75659	6	83102742	83106361	83104551	0.0943409	0.801749	6.71317	6.72717	6.95499	7.29887	7.046	7.51926	7.5099	7.96509	8.05998	5.64481
20866	BC021644.1+NM_009287.2	Stim1	1436945_x_at;1448320_at	20866	7	109416320	109585362	109500841	0.00396613	0.801659	8.61097	8.62703	8.24532	8.23626	8.54738	8.42733	9.28346	9.28397	9.18469	9.65571
22190	NM_019639.3	Ubc	1420494_x_at;1425966_x_at;1432827_x_at;1437666_x_at;1454373_x_at	22190	5	125866347	125870124	125868235	0.00628956	0.801361	11.4622	11.5926	11.5527	11.4147	11.4487	11.2778	12.2324	12.3596	12.1864	11.9109
14792	AY028317.1+NM_145130.1	Mboat5	1423960_at	14792	6	124613194	124654187	124633690	0.0278737	0.800727	9.84714	9.78886	10.0255	9.33524	10.2986	10.0884	10.6758	10.6838	10.7345	10.7225
78894	NM_030210.1	Aacs	1423797_at;1456081_a_at	78894	5	125956243	125997774	125977008	0.0579541	0.80045	8.02543	7.86492	8.05932	7.97484	8.67466	8.38648	8.9714	9.20109	8.72169	10.9602
217449	BC030887.1	Ttc15	1427244_at	217449	12	29375495	29435271	29405383	0.167599	0.800414	8.19841	7.96408	8.16331	8.16284	8.25426	7.88806	8.5298	8.98568	9.20124	8.33694
21372	NM_020601.1	Tbl1x	1434643_at	21372	X	74756352	74905434	74830893	0.0452834	0.799613	8.16674	8.35667	8.47605	8.15658	9.08071	9.04512	9.41757	9.18121	9.44099	7.6152
26921	NM_008696.1+U88984.1	Map4k4	1422615_at;1448050_s_at	26921	1	39958075	40081770	40019922	0.026391	0.798767	9.44734	10.1331	9.66801	10.1012	10.3392	10.1639	10.6914	10.7057	10.9256	8.96417
81909	NM_024231.2	Zfpl1	1417119_at	81909	19	6080765	6084904	6082834	0.00213448	0.798682	7.90669	8.20929	8.21396	8.1641	8.1008	7.97766	8.82358	8.89453	8.96419	8.22551
319710	BC053929.1+NM_028127.3	Frmd6	1451264_at	319710	12	71926501	72003219	71964860	0.0115929	0.798423	9.24911	9.25202	9.36249	9.81656	9.1461	9.47933	10.2918	10.1975	10.0588	10.1384
19672	NM_009037.2	Rcn1	1417090_at	19672	2	105227086	105239378	105233232	0.474978	0.798383	6.59503	7.6814	9.01112	9.40157	10.0058	10.3051	10.2831	9.36423	9.24781	9.02311
17254	NM_008577.2	Slc3a2	1425364_a_at	17254	19	8782058	8788366	8785212	0.0514339	0.798133	11.1713	11.5601	11.2922	11.7859	11.4616	11.1444	11.9581	12.3878	12.2563	11.5151
58998	NM_021495.2	Pvrl3	1421132_at;1423331_a_at;1448673_at	58998	16	46395209	46497077	46446143	0.473977	0.797738	4.79236	4.80941	8.14682	8.30891	6.73974	7.26501	7.65723	7.2159	7.55121	6.69998
22017	AF046887.1+NM_016785.1	Tpmt	1430889_a_at;1452554_at	22017	13	47120548	47138495	47129521	0.022417	0.797703	6.37716	6.05695	5.56579	6.14465	6.36663	6.41179	6.8618	6.9498	7.04299	7.26887
12751	NM_009906.2	Tpp1	1434768_at;1448313_at	12751	7	112893532	112900743	112897137	0.022417	0.797586	9.57457	10.0608	9.60687	10.0129	9.92041	9.84757	10.6493	10.7854	10.4696	10.5609
20334	NM_009147.2	Sec23a	1423347_at	20334	12	60059371	60113004	60086187	0.0302585	0.797541	9.18456	9.30022	9.36705	10.0416	9.87455	9.82642	10.5259	10.4089	10.255	9.96603
192897	NM_133663.2	Itgb4	1427387_a_at	192897	11	115836023	115869726	115852874	0.10705	0.797302	10.2388	10.88	10.2724	9.76128	9.39739	9.33828	10.9403	10.7168	10.6788	9.11496
17181	U69262.1	Matn2	1419442_at;1431672_at;1455978_a_at	17181	15	34236436	34365997	34301216	0.355406	0.797178	5.16569	3.76233	6.07432	6.63011	6.92084	6.11269	6.92528	6.53232	6.26692	7.28117
414801	NM_001001738.2	BC063749	1433943_at	414801	19	47969110	47993763	47981436	0.125743	0.79717	7.82909	9.27289	8.59894	9.42572	8.54019	8.02966	9.47978	9.28909	9.47089	7.57036
110279	NM_001081412.1	Bcr	1452368_at	110279	10	74523641	74645695	74584668	0.0229585	0.796932	7.78037	8.4706	7.95088	8.13944	8.55448	8.41223	8.96532	9.06589	9.01358	7.99832
56299	BC046338.1+NM_019873.2	Fkbpl	1422787_at	56299	17	34781758	34783269	34782513	0.0228968	0.796899	7.08769	6.77392	7.07871	7.04001	6.57915	6.29069	7.52378	7.74083	7.55116	7.81469
228998	NM_145760.2	Arfgap1	1427245_at	228998	2	180701930	180717165	180709547	0.00556482	0.796127	9.03305	9.17213	8.91453	9.31403	9.33318	9.00767	9.83165	9.92034	10.0237	9.03314
241624	NM_172857.1	Exdl1	1445191_at	241624	2	119345140	119373363	119359251	0.0281152	0.795881	6.5487	6.53781	6.83518	7.40475	6.71147	6.45811	7.56107	7.40421	7.67037	8.44728
76686	NM_001081114.1	Clip3	1430543_at;1435256_at	76686	7	31076772	31093386	31085079	0.556588	0.795769	4.81529	4.90702	4.82575	5.24882	4.73995	5.14824	7.03246	4.80558	5.3918	6.87727
107999	NM_145147.2	Gtpbp6	1427350_a_at	107999	5	110532996	110537190	110535093	0.0221682	0.795183	8.60018	8.62237	8.86138	8.71022	9.04744	9.06759	9.43746	9.66049	9.7422	8.84042
228836	NM_146128.5	Dlgap4	1426465_at;1455548_at	228836	2	156490614	156590099	156540356	0.0266591	0.794558	8.35835	8.64414	8.37823	8.2868	8.8157	8.87967	9.2803	9.55325	9.23157	9.39946
104923	NM_134052.2	Adi1	1438758_at;1438759_x_at;1449076_x_at	104923	12	29360096	29367034	29363565	0.139037	0.793266	8.76418	8.70346	8.6914	8.5424	8.69218	8.59875	9.1718	9.48247	9.72171	9.96791
69807	AF347694.1+NM_053084.1	Trim32	1427476_a_at	69807	4	65266020	65277272	65271646	0.0979007	0.79216	8.13362	8.45968	8.32262	8.56631	9.28257	9.54377	9.59119	9.49645	9.44313	8.47548
11529	NM_009626.3	Adh7	1421058_at;1450110_at	11529	3	137880787	137896228	137888507	0.0138664	0.791858	4.80075	4.53178	4.50462	4.48554	4.36501	4.38614	5.15989	5.38645	5.36616	4.79519
54159;93719	BC117776.2;NM_019398.1	Ear5;Ear6	1450616_at	54159;93719	14	51781935	51782693	51782314	0.46799	0.791449	3.83359	3.73353	3.95353	3.93944	3.65618	4.01108	3.73982	5.53535	4.66285	3.86168
18391	NM_011014.2	Oprs1	1416750_at;1440792_x_at;1451956_a_at	18391	4	41685370	41688203	41686786	0.0173821	0.791156	8.57716	8.9922	8.68386	8.60607	9.22486	9.03247	9.68097	9.61431	9.63649	9.41892
78891	NM_023912.2	Scyl1	1430354_x_at;1436804_s_at;1451051_a_at	78891	19	5758430	5771401	5764915	0.0144673	0.790763	8.3721	8.98933	8.75086	9.0027	9.1234	8.69402	9.50645	9.7075	9.62454	9.35993
14221	BC051990.1+NM_010218.2	Fjx1	1422733_at;1450728_at	14221	2	102289523	102292656	102291089	0.565492	0.790566	4.84933	5.31288	4.64062	4.95648	8.98356	5.1098	7.3396	5.89849	6.05994	5.28671
97761	NM_197943.2	Rutbc1	1455178_at	97761	11	74662766	74710582	74686674	0.0961988	0.789979	7.58531	8.42377	7.32427	7.06328	6.93294	7.03351	8.23582	8.21517	8.10049	8.21901
12334	D38117.1+NM_009794.1	Capn2	1416257_at	12334	1	184397393	184447614	184422503	0.0523455	0.789574	9.69308	10.4057	9.43097	9.3218	10.1877	9.99252	10.6972	10.6073	10.5802	10.4104
107305	BC025865.1+NM_181403.2	Vps37c	1426227_s_at	107305	19	10763253	10789115	10776184	0.0517	0.788736	7.88835	8.33996	8.78221	8.43204	9.09663	8.63263	9.10395	9.39569	9.45248	9.26681
12018	NM_007523.2	Bak1	1418991_at;1425716_s_at;1431199_at	12018	17	27156759	27165571	27161165	0.0418765	0.788532	7.05724	7.68801	7.02149	6.73749	7.14864	6.57663	7.87337	7.80044	7.80653	6.79187
71772	NM_023625.2	1300012G16Rik	1423425_at;1423426_at	71772	5	120934769	120953627	120944198	0.00432491	0.787698	7.84503	8.16146	8.02415	7.99592	7.66261	7.79586	8.64213	8.69186	8.77161	8.44142
22592	NM_011729.1+U40796.1	Ercc5	1450935_at	22592	1	44204692	44238105	44221398	0.0202525	0.787295	8.42325	8.12499	8.16427	8.61428	8.78759	8.82654	9.37559	9.23928	9.21747	8.39809
67015	NM_025911.2	Ccdc91	1418459_at;1449083_at;1453605_s_at	67015	6	147424393	147581126	147502759	0.0558079	0.787251	6.55916	5.36878	6.40109	5.8423	6.30742	6.16061	7.03508	6.9542	6.69215	6.68488
213990	NM_139153.2	Centg3	1423910_at	213990	5	23957995	24007865	23982930	0.013005	0.786819	8.13469	8.4708	8.08068	7.92913	8.50011	7.90028	8.8681	9.03012	8.97008	8.50659
16777	NM_008482.2	Lamb1-1	1424113_at;1424114_s_at;1451241_at	16777	12	31950159	32014504	31982331	0.195265	0.785596	6.69892	6.84976	7.56008	8.48627	8.31252	7.84459	8.74878	8.14066	8.34341	8.27795
66734	BC010596.1+NM_025735.1	Map1lc3a	1447883_x_at;1451290_at	66734	2	155102187	155103807	155102997	0.0422354	0.785495	10.8895	10.6251	10.4968	10.7713	10.0565	9.95764	11.2665	11.2252	11.2632	11.5624
11443	BC023318.1+NM_009601.3	Chrnb1	1420682_at	11443	11	69597592	69609417	69603504	0.321421	0.78527	8.56696	8.97684	7.0326	8.27142	6.91591	6.31852	8.6878	8.16189	8.54725	8.34169
107094	BC062977.1+NM_199447.2	Rrp12	1434239_at	107094	19	41937346	41970663	41954004	0.247577	0.785181	6.01553	6.2759	7.28882	7.27768	8.39979	7.73546	7.69374	7.96328	8.19511	7.29141
14687	NM_010311.3	Gnaz	1426517_at	14687	10	74429976	74478622	74454299	0.0597284	0.78483	4.8774	6.03636	5.27969	5.22996	5.29591	5.97578	6.21856	6.08065	6.40283	5.94943
14866	U24428.1	Gstm5	1416842_at	14866	3	107698818	107701602	107700210	0.139963	0.784606	10.2585	10.0566	9.85535	10.8908	11.2663	11.4511	11.2791	11.5854	11.3787	10.765
16165	NM_008356.1+U65747.1	Il13ra2	1422177_at	16165	X	143818019	143863735	143840877	0.224086	0.783661	4.68991	4.66972	4.60537	5.17475	4.57693	4.8098	6.0431	5.25257	5.31856	4.94356
545428	NM_001025576.1	2610301F02Rik	1429946_at	545428	2	76852423	77008693	76930558	0.196473	0.783556	6.30193	7.20796	6.44942	6.33718	6.76608	6.8301	7.03487	7.88138	7.38074	6.80332
218442	BC062131.1+NM_172588.2	Serinc5	1433571_at	218442	13	93381046	93481898	93431472	0.125639	0.783495	7.91629	8.4479	7.07533	6.72071	7.90521	7.57307	8.37922	8.44089	8.34964	7.44635
21847	NM_013692.2	Klf10	1416029_at	21847	15	38224171	38230461	38227316	0.0415493	0.782959	9.26576	10.1791	9.89083	9.20748	9.89437	9.59251	10.4418	10.3005	10.6216	9.60635
14629	NM_010295.1+U85498.1	Gclc	1424296_at	14629	9	77602342	77641456	77621899	0.0883528	0.782525	8.24302	7.98422	8.04119	7.61088	9.02228	8.61807	8.76967	9.16836	9.16938	9.35502
11987	NM_007513.2	Slc7a1	1421533_at;1454992_at	11987	5	149139923	149211455	149175689	0.0301444	0.782239	7.38571	7.50147	7.81741	7.95716	7.89656	7.87636	8.32345	8.57392	8.66668	6.92141
268878	NM_175650.2	Atp13a5	1436411_at;1439172_at	268878	16	29232224	29378818	29305521	0.204125	0.780783	3.3966	3.70097	3.64785	3.59338	3.82394	3.92465	4.63184	4.7495	4.0047	3.79834
77634	NM_029949.1	Snapc3	1428760_at;1428761_a_at;1453077_a_at	77634	4	83063630	83099242	83081436	0.207189	0.780415	8.10446	7.98918	7.76775	8.05279	8.96184	9.12237	9.61275	8.85153	8.87617	6.97467
21453	U81030.1	Tcof1	1423600_a_at;1423601_s_at;1424643_at	21453	18	60973414	61008571	60990992	0.108837	0.78028	7.93267	7.987	8.01818	7.77254	9.05762	8.96904	8.93566	9.31569	8.95803	7.14388
18763;22084	NM_011647.2;NM_013630.2	Pkd1;Tsc2	1460210_at	18763;22084	17	24686895	24733459	24710177	0.0540391	0.780253	7.6378	8.52478	7.53144	8.20836	8.58634	8.04681	8.73387	8.97904	8.89562	9.31312
79196	NM_024289.2	Osbpl5	1425391_a_at	79196	7	150874667	150927868	150901267	0.0927216	0.780111	7.46002	7.99511	7.3532	7.50175	7.40954	6.57615	8.44251	8.13657	7.90914	8.52284
54189	D86066.1+NM_019400.1	Rabep1	1421305_x_at;1426023_a_at;1427448_at	54189	11	70658265	70754805	70706535	0.135666	0.779737	5.79491	7.00609	7.37378	7.22262	7.52927	7.44921	7.84239	8.01569	7.66906	6.60208
21933	BC065141.1+NM_020275.3	Tnfrsf10b	1421296_at;1422344_s_at	21933	14	70167336	70184210	70175773	0.00337347	0.778242	5.07083	5.16355	4.91538	5.3751	5.08794	4.98964	5.89786	5.82735	5.91074	4.48788
76014	NM_001029994.1	5830416A07Rik	1418006_at	76014	8	124900516	124941259	124920887	0.110934	0.778068	8.42927	8.29447	8.2049	8.2301	9.47769	9.35679	9.31836	9.57405	9.43841	8.03473
18295	NM_008760.2	Ogn	1419662_at;1419663_at	18295	13	49704475	49719869	49712172	0.68873	0.777755	4.16291	4.01887	4.90301	7.28035	7.6361	7.88688	7.95142	7.13861	5.1873	9.88158
20500	BC013493.1	Slc13a2	1418857_at	20500	11	78210807	78235736	78223271	0.0346037	0.777346	6.14711	6.76266	6.44448	5.99541	5.78472	5.89194	6.83305	7.06537	6.94677	7.63639
21943	NM_011613.3	Tnfsf11	1419083_at;1451944_a_at	21943	14	78677252	78707850	78692551	0.323901	0.77692	3.83798	3.97503	4.23361	4.34228	4.31699	4.25016	4.28151	5.11985	5.40742	4.53752
14977	NM_008202.2	Slc39a7	1416949_s_at	14977	17	34165218	34168510	34166864	0.0261647	0.776531	10.0082	10.4492	10.5074	10.6843	10.2929	9.82666	10.9998	11.1078	11.1063	10.2102
75051	BC125570.1+NM_001077684.1	4930578N16Rik	1431204_at;1431754_at;1454000_s_at	75051	2	69596114	69627543	69611828	0.00962229	0.776051	5.82596	5.30701	5.52737	5.4248	5.70871	5.85413	6.41043	6.47398	6.26774	5.12707
18038	BC013269.1	Nfkbil1	1449951_at	18038	17	35357121	35372704	35364912	0.0322196	0.77593	7.87813	7.56258	7.72729	7.73021	7.41397	7.13596	8.14523	8.49056	8.41607	7.59956
71722	AF363690.1+NM_027882.2	Cic	1415746_at	71722	7	26055865	26079161	26067513	0.0224638	0.775239	9.89974	10.0674	9.46596	9.32208	9.84167	9.85366	10.5371	10.6542	10.3596	10.1303
69080	NM_133708.2	Gmppa	1417578_a_at;1417579_x_at;1455458_x_at;1460594_a_at	69080	1	75432505	75439749	75436127	0.00761274	0.775037	8.53321	8.89506	8.79692	8.72158	8.42699	8.71741	9.3354	9.5295	9.5058	9.12616
17349	NM_010801.2	Mlf1	1418589_a_at	17349	3	67178019	67203744	67190881	0.238748	0.774363	6.84392	7.61563	5.53057	6.57102	5.37658	5.77546	6.92376	6.98132	7.27459	9.42106
210503	NM_172486.2	A830058L05Rik	1457566_at	210503	17	21520710	21536228	21528469	0.420887	0.774036	4.04129	7.75924	4.51381	5.87305	6.10548	5.22858	6.71578	6.18794	6.17911	7.4204
68427	NM_026721.1	Slc39a13	1423926_at	68427	2	90901948	90910396	90906172	0.0753892	0.772986	7.3036	7.33853	7.28263	7.49401	7.45538	7.89144	8.50893	8.04093	8.15189	8.20826
14234	NM_013519.1	Foxc2	1416693_at	14234	8	123640483	123642792	123641637	0.380056	0.772562	5.38827	5.04574	5.30751	6.68352	5.67352	7.72984	6.12455	6.98165	7.12569	5.48871
272589	NM_173038.1	Tbcel	1434330_at;1454930_at	272589	9	42220400	42280309	42250354	0.277747	0.77239	5.19425	6.60367	7.50978	7.14789	7.38559	7.90221	7.78959	7.55573	7.84355	8.46302
56874	NM_021470.3	Rnf32	1432156_a_at	56874	5	29522618	29551979	29537298	0.0921952	0.772262	5.95004	6.30192	6.40677	6.23117	6.65188	6.60317	6.82028	7.33405	7.23494	6.25875
20910	D45903.1+NM_009295.1	Stxbp1	1420505_a_at;1420506_a_at	20910	2	32643127	32702684	32672905	0.0131582	0.771287	6.86043	7.18882	6.46716	6.92477	7.12558	6.92412	7.60675	7.73971	7.71283	6.85008
14555	BC019391.1+NM_010271.2	Gpd1	1416204_at;1439396_x_at;1448249_at	14555	15	99548018	99555434	99551726	0.19483	0.771197	8.65342	8.46621	7.95908	6.65794	8.72846	8.13843	8.64322	8.90198	9.07016	12.6973
105148	BC067029.1	Iars	1426705_s_at;1452154_at	105148	13	49777512	49829628	49803570	0.0550502	0.771157	10.0243	9.76603	9.9959	9.85789	10.811	10.6016	10.9605	10.8916	10.9897	9.32885
329659	NM_177856.2	E130311K13Rik	1439531_at	329659	3	63718779	63733394	63726086	0.0164659	0.770802	6.59047	6.08568	6.21332	6.31842	6.63299	6.77108	7.15269	7.27267	7.19303	7.60412
70020	NM_023547.1	Znhit4	1418657_at	70020	6	83071759	83075425	83073592	0.0217315	0.769749	7.48292	7.35841	7.65141	6.85174	7.55099	7.5556	8.1053	8.09147	8.33801	7.87232
237436	NM_001079876.1	Gas2l3	1437244_at;1453416_at;1455980_a_at	237436	10	88871568	88906712	88889140	0.399248	0.768949	6.79498	6.07083	5.65224	5.86789	8.45545	8.46983	7.55341	7.73072	7.67832	5.10394
59095	NM_022004.6	Fxyd6	1417343_at	59095	9	45178522	45204237	45191379	0.238646	0.76865	9.2851	8.49887	10.4369	10.1493	9.40724	8.57307	9.86815	10.5511	10.0619	9.34784
11731	NM_007449.2	Ang2	1422415_at	11731	14	51815161	51815598	51815379	0.169281	0.768365	3.3571	3.31398	3.15512	3.25361	3.23696	3.40751	4.0138	4.38977	3.76367	3.19307
71839	BC022135.1+NM_027950.1	Osgin1	1424022_at	71839	8	121961062	121970155	121965608	0.0894076	0.768239	7.56483	8.09975	8.02993	7.60142	7.30246	7.37736	8.30845	8.23556	8.74859	8.00297
27528	NM_053078.3	D0H4S114	1436736_x_at;1450839_at	27528	18	33596676	33623088	33609882	0.387824	0.76683	10.6886	11.3203	10.408	9.92583	10.1879	10.2983	11.1186	12.0026	10.5937	10.381
330836	NM_178798.3	Slc7a6	1433467_at;1460541_at	330836	8	108692775	108722604	108707689	0.152359	0.766171	7.19747	8.08402	7.65708	8.48804	9.15613	7.93915	8.79021	8.86227	8.90697	8.31031
14238	NM_010225.1	Foxf2	1418220_at	14238	13	31717648	31723271	31720459	0.022417	0.766084	4.25554	4.28743	4.15126	4.08261	4.45263	4.47898	5.11	4.88844	5.15404	4.25805
21340	BC125027.1+NM_020614.1	Taf1b	1431345_a_at	21340	12	25183469	25243406	25213437	0.12297	0.765521	8.34665	7.64738	7.9848	7.84815	8.70644	7.42233	8.42799	8.80282	9.04364	6.86603
20020	U37500.1	Polr2a	1422311_a_at;1426242_at	20020	11	69547912	69572135	69560023	0.0268241	0.764411	8.46126	8.88454	8.09816	8.0917	8.60843	8.74783	9.13585	9.2944	9.30895	8.85485
56473	BC057189.1	Fads2	1449325_at	56473	19	10137286	10176010	10156648	0.131436	0.764252	8.17853	7.93506	8.91275	9.02515	7.79963	7.46162	8.92035	9.06787	8.96091	7.88445
75761	NM_029419.1	Apol3	1453080_at	75761	15	77218652	77226936	77222794	0.645205	0.764067	9.38694	10.4746	8.86706	4.48968	7.5782	5.52438	8.34727	8.39516	8.71019	5.33102
54561	BC020176.1+NM_138742.1	Nap1l3	1418500_at	54561	X	119508174	119511010	119509592	0.173161	0.764031	3.61199	3.56231	4.27647	4.49089	4.96687	5.16139	4.88561	5.0026	5.43884	5.03307
20964	BC022954.1+NM_013680.3	Syn1	1451484_a_at	20964	X	20437637	20498130	20467883	0.0571735	0.763984	4.92993	5.2356	5.15218	5.13285	4.64869	4.95428	6.01394	5.69973	5.60505	4.91097
212168	NM_172503.3	Zswim4	1436710_at	212168	8	86735845	86760954	86748399	0.034216	0.762121	7.69244	7.44134	7.30509	7.52517	7.87894	7.2222	8.13347	8.47983	8.20565	7.2078
24056	BC053741.1+NM_011894.2	Sh3bp5	1421922_at;1421923_at	24056	14	32173716	32249251	32211483	0.0533691	0.761621	8.39199	7.58232	7.40623	7.78668	7.60267	7.22539	8.58089	8.22366	8.47794	10.1076
16497	NM_010597.2	Kcnab1	1448468_a_at;1454043_a_at	16497	3	64913306	65182140	65047723	0.418342	0.760967	4.84827	5.66479	5.00458	4.8797	4.71893	5.00191	6.65625	5.26413	5.42162	4.97869
20197	NM_011310.2	S100a3	1421856_at	20197	3	90404136	90406626	90405381	0.0273142	0.760931	5.021	5.62027	5.63599	5.29477	5.77084	5.03898	6.0129	6.28296	6.17786	5.02864
269999	NM_198424.2	Tmem142c	1434064_at	269999	7	134913359	134918518	134915938	0.0910287	0.760773	7.65655	7.41166	7.46265	7.43493	6.71402	6.31537	7.93806	7.83264	8.0092	8.8172
20452	NM_009183.1	St8sia4	1419186_a_at;1430391_a_at	20452	1	97484261	97564166	97524213	0.156971	0.760707	5.89418	6.33966	6.86965	7.09242	7.57946	7.4407	7.42311	7.5484	7.91865	7.63523
17252	AY039032.1+NM_021557.2	Rdh11	1418760_at;1449209_a_at	17252	12	80276538	80292814	80284676	0.0350786	0.760093	8.44349	7.48138	7.80869	7.73822	8.03257	8.13455	8.80738	8.78163	8.51071	8.07471
66912	BC058796.1	Bzw2	1423456_at;1443227_at	66912	12	36818849	36883368	36851108	0.0580289	0.759755	8.83739	8.56332	8.90459	8.75662	8.9304	8.73615	9.33523	9.66971	9.63857	7.80538
13179	NM_007833.2	Dcn	1449368_at	13179	10	96942245	96980777	96961511	0.613684	0.758994	7.31858	8.41801	8.71186	10.7832	11.2137	11.3819	11.4316	10.1425	9.61646	13.2617
225913	BC021917.1+NM_145496.1	Dak	1425300_at	225913	19	10666690	10678748	10672719	0.00396613	0.758925	6.20489	6.03703	6.24065	6.26243	6.32757	6.41463	6.91342	7.05878	7.04817	6.79544
19252	NM_013642.1	Dusp1	1448830_at	19252	17	26642542	26645419	26643980	0.0143709	0.758851	9.86461	9.53807	9.31465	10.0042	9.85981	9.88885	10.4023	10.5878	10.5216	11.1048
69590	NM_027127.1	2310016C16Rik	1424099_at	69590	13	113832971	113836596	113834783	0.610823	0.758417	5.94263	6.8203	7.04185	7.82222	8.70314	8.96392	9.66152	7.42764	7.83311	10.5856
19285	NM_008986.2	Ptrf	1421431_at;1424130_a_at;1453891_at	19285	11	100818050	100831931	100824990	0.0302585	0.758039	6.34905	5.89863	6.3889	6.89818	6.67563	6.38923	7.10256	7.24059	7.23078	8.44239
218756	NM_001033270.2	Slc4a7	1438673_at;1455876_at;1457528_at	218756	14	15535539	15632457	15583998	0.104542	0.75803	7.91999	7.41791	7.47216	7.92453	8.68532	8.64963	8.71517	8.79068	8.80301	7.52741
70769	NM_053086.2	Nolc1	1428869_at;1428870_at;1432351_at;1450087_a_at	70769	19	46150501	46158949	46154725	0.111454	0.757569	7.78383	7.96107	8.79212	8.64785	9.30348	8.80221	9.11745	9.41127	9.38927	7.80512
26378	NM_011933.2	Decr2	1423495_at	26378	17	26218156	26227109	26222632	0.0589853	0.757202	8.09168	7.70244	7.91652	7.8536	7.25479	6.98148	8.39172	8.37631	8.40383	7.52569
12333	BC050276.1	Capn1	1417228_at;1417229_at	12333	19	5988546	6015182	6001864	0.0489152	0.757036	8.01286	8.36438	8.59731	7.9853	8.24308	7.41454	8.976	8.71673	8.88712	8.88391
21767	NM_011573.2	Tex264	1425068_a_at	21767	9	106561084	106588246	106574665	0.0175919	0.756973	9.35118	9.49665	9.43884	8.79304	9.2916	9.57141	10.019	10.0223	10.201	9.9804
71950	AY455285.1	Nanog	1429388_at	71950	6	122657507	122664651	122661079	0.0133305	0.756424	3.33328	3.49343	3.6861	3.80021	3.98085	3.69116	4.38969	4.43523	4.43687	3.32585
106861	AF429302.1+NM_134130.1	Abhd3	1417946_at	106861	18	10644411	10706709	10675560	0.148314	0.756312	5.15903	3.58049	4.44437	4.41671	5.00049	4.20153	5.11974	5.56967	4.98084	6.88881
22278	BC049784.1	Usf1	1426164_a_at;1448805_at	22278	1	173341515	173348252	173344883	0.0464565	0.756115	8.47618	8.76088	8.77452	8.50158	8.56665	8.49139	9.1675	9.38692	9.49952	7.7302
14634	NM_008130.2	Gli3	1450525_at;1455154_at;1456067_at	14634	13	15555556	15821859	15688707	0.228122	0.755571	7.56394	6.16815	7.99824	8.33037	8.42334	8.09797	8.4929	8.54815	8.51667	6.81737
99326	NM_178888.3	Garnl3	1433553_at	99326	2	32841886	32986035	32913960	0.0166522	0.755456	5.34301	5.24227	4.79362	4.65392	4.8432	4.8987	5.78664	5.77414	5.59294	6.28895
213522	BC026778.1+NM_198604.1	Plekhg6	1425073_at	213522	6	125312678	125330811	125321744	0.0194016	0.755333	7.19837	7.08538	7.28051	6.56704	7.12514	7.27157	7.832	7.81677	7.88123	7.62147
68498	NM_026743.3	Tspan11	1430310_at;1436626_at;1441776_at;1445860_at	68498	6	127837640	127903049	127870344	0.443487	0.755287	4.7895	5.09593	5.27477	5.72632	7.08102	8.39733	6.74997	6.88184	6.81648	5.08135
15525	NM_008300.3	Hspa4	1416146_at;1416147_at;1435194_at	15525	11	53075074	53113921	53094497	0.0329193	0.755103	8.76797	8.93423	8.7979	8.92009	9.0805	8.90177	9.66222	9.78997	9.51435	9.04003
107338	BC082336.1	Gbf1	1415709_s_at;1415757_at;1432677_at;1438207_at	107338	19	46227048	46360999	46294023	0.00928788	0.755076	6.97246	7.22151	7.19722	7.33536	7.61783	7.4123	7.98683	8.16079	7.99595	7.95126
18984	D17571.1+NM_008898.1	Por	1416933_at	18984	5	136165083	136211195	136188139	0.0143709	0.754098	8.56061	8.67734	8.5662	8.55159	8.15313	8.18289	9.07127	9.32646	9.21044	10.4488
56279	BC116751.1	B230317C12Rik	1417147_at	56279	2	26484157	26492012	26488084	0.195947	0.753822	6.97416	6.51422	7.22595	7.52533	8.13506	8.57905	8.2558	8.07771	8.40485	8.06806
16579	NM_010629.2	Kifap3	1417181_a_at;1451783_a_at	16579	1	165709810	165847231	165778520	0.0544318	0.753721	8.07058	8.27123	7.73602	8.13472	8.70182	8.88348	8.90526	9.18325	9.07158	8.6288
50500	NM_015767.1	Ttpa	1427284_a_at	50500	4	19935391	19957932	19946661	0.155799	0.753604	9.92803	9.49499	9.15962	8.33063	8.6791	9.37508	9.55708	10.1579	10.0295	9.55152
245860	NM_001003917.2	Atg9a	1435784_at	245860	1	75177439	75188770	75183104	0.0525612	0.753282	7.88439	8.31401	7.49348	7.80167	8.56929	8.24449	8.84683	8.96338	8.60329	9.01434
72349	NM_028207.1	Dusp3	1425608_at	72349	11	101832457	101848327	101840392	0.0304924	0.752441	6.52305	6.64626	6.28868	6.11023	6.38832	6.50006	7.34986	7.04185	7.09391	6.70637
15957	NM_008331.2	Ifit1	1450783_at	15957	19	34715375	34724454	34719914	0.31644	0.75227	9.81943	10.3864	11.2181	8.9703	9.94316	9.71457	11.1556	10.9715	10.1556	8.26043
228140	NM_001081260.1	Tnks1bp1	1427051_at	228140	2	84890699	84935270	84912984	0.00396613	0.751904	8.12679	8.19802	7.9806	8.31635	8.43712	8.24418	8.88594	8.98297	9.03833	8.84025
64292	NM_022415.2	Ptges	1439747_at;1449449_at;1449450_at	64292	2	30744995	30758819	30751907	0.121276	0.75186	6.56215	6.38062	7.65081	7.23181	6.54895	6.77344	7.53119	7.36457	7.93371	9.36345
68724	NM_026823.2	Arl8a	1424640_at	68724	1	137043411	137052845	137048128	0.0422114	0.751833	8.7049	9.16583	8.5126	8.83346	9.44434	9.37323	9.8654	9.59288	9.8144	8.7492
109676	NM_178655.3	Ank2	1434264_at;1434265_s_at;1459317_at	109676	3	126624525	127042112	126833318	0.0902019	0.751087	4.31355	4.31887	4.69923	4.89432	4.86259	4.99156	5.74294	5.25923	5.29116	6.92173
70772	AY141192.1+NM_027544.1	Ggnbp1	1433904_at	70772	17	27166343	27173321	27169832	0.0421478	0.750701	5.43822	5.31403	5.11458	5.25779	4.79852	5.10019	5.70246	6.05039	6.01092	6.50517
233908	NM_139149.2	Fus	1451285_at;1451286_s_at	233908	7	135111004	135125546	135118275	0.24288	0.750589	12.0886	11.5878	11.8359	11.7669	10.6283	9.86207	12.008	12.1451	11.9834	11.3762
104943	BC085288.1	9030611O19Rik	1418879_at;1449252_at	104943	12	31758848	31764808	31761828	0.0835643	0.749867	7.62769	7.24741	7.7655	7.44928	7.02421	6.48987	8.08914	7.76695	8.19548	7.87524
75605	AY082429.1+NM_152895.1	Jarid1b	1427142_s_at;1427143_at	75605	1	136456769	136528196	136492482	0.219863	0.749663	7.73862	6.98855	7.85385	8.23912	8.56465	8.978	9.23674	8.59688	8.59677	8.15461
244152	NM_001024619.1	Tsku	1440230_at	244152	7	105499187	105509798	105504492	0.0200414	0.749603	5.32339	5.357	5.65412	5.92277	5.65579	5.92482	6.5475	6.30207	6.31819	6.05138
23962	AF068835.1+NM_011854.1	Oasl2	1453196_a_at	23962	5	115347516	115362233	115354874	0.223205	0.749299	10.3485	10.2571	10.7731	9.38651	10.1192	10.024	11.2379	11.071	10.3932	8.06006
14062	NM_010169.3	F2r	1437308_s_at;1450852_s_at	14062	13	96371759	96388414	96380086	0.213715	0.749053	9.41734	9.00723	9.24872	10.028	9.92407	10.3418	10.842	9.98338	10.4053	8.51693
93737	BC037678.1+NM_053117.2	Pard6g	1420851_at;1450025_at	93737	18	80243657	80316103	80279880	0.0479996	0.749	6.83375	6.48202	6.96868	7.0546	7.27978	7.6134	7.96626	7.75488	7.64198	7.93588
56490	NM_019778.1	Zbtb20	1422064_a_at	56490	16	42907765	43619250	43263507	0.104542	0.747606	7.75315	9.10193	7.94349	7.81912	8.38559	8.04103	8.88514	9.17609	8.70374	10.0834
216963	BC079870.1+NM_001004144.1	Git1	1454759_at	216963	11	77306914	77321276	77314095	0.0347938	0.747495	8.55315	9.21098	9.00361	8.48247	9.11224	9.16572	9.56085	9.5838	9.86192	8.95494
14256	NM_013520.2+U04807.1	Flt3l	1422115_a_at	14256	7	52386559	52391802	52389180	0.0590699	0.745675	5.62978	5.57365	5.40263	5.13537	6.03168	5.06245	6.08822	6.09533	6.47126	7.13042
224823	BC011248.1+NM_144857.1	BC011248	1424728_at	224823	17	46804407	46811204	46807805	0.205399	0.745541	8.83123	8.92219	8.98564	8.72167	7.19511	7.58246	8.99346	9.11595	9.24636	8.91766
29867	AF169153.1	Cabp1	1421255_a_at	29867	5	115618698	115644390	115631544	0.146815	0.745466	4.23923	4.30386	4.12687	4.1693	4.02301	4.23848	4.68561	4.86777	5.2334	4.4291
22151	BC055441.1+NM_009450.1	Tubb2a	1427347_s_at;1427838_at;1432366_at	22151	13	34166170	34169876	34168023	0.0407775	0.74535	9.06228	8.99624	9.45727	8.61425	9.23975	8.92203	9.71316	10.0116	9.6572	8.45345
65967	NM_023060.3	Eefsec	1416964_at	65967	6	88207865	88396507	88302186	0.0362892	0.744512	8.33373	8.29249	8.12549	7.68832	8.10049	8.37272	8.68526	8.99228	9.01261	7.86903
13134	NM_007826.2	Dach1	1420694_a_at;1420695_at;1433743_at	13134	14	98186066	98568762	98377414	0.00213448	0.743265	4.97386	5.03441	4.79668	4.80273	4.91706	4.98223	5.66669	5.66428	5.65231	5.19362
26970	NM_012044.2	Pla2g2e	1420674_at	26970	4	138433857	138438732	138436294	0.370743	0.742637	4.9381	7.37102	4.87997	4.67194	4.67244	4.89248	5.75	5.71324	6.47765	5.42277
192656	BC069878.1+NM_138952.2	Ripk2	1450173_at	192656	4	16050537	16090666	16070601	0.179809	0.742352	5.89279	6.89669	7.16508	7.26311	8.06569	7.42514	7.86096	7.91183	7.80851	7.26063
94315	BC082784.1	Prcc	1449250_at	94315	3	87662839	87689503	87676171	0.0322256	0.741701	7.86187	7.66949	7.76967	7.57394	7.89197	7.89026	8.40825	8.6823	8.46316	7.64173
75019	AY226990.1+NM_029145.1	Rnase10	1453215_at	75019	14	51627604	51630433	51629018	0.0223344	0.741289	4.2883	4.23001	4.32164	4.53332	4.57575	4.26786	5.07515	4.99677	5.26038	4.85751
211577	NM_145379.2	Mrgprf	1425894_at	211577	7	152486804	152495254	152491029	0.348235	0.738997	6.10584	6.0129	6.3223	6.58398	6.37236	6.6376	7.713	6.51122	7.01027	7.72156
108077	NM_021337.2	Skiv2l	1422584_at	108077	17	34976197	34987137	34981667	0.0570024	0.738413	7.97918	8.16919	7.82442	8.0741	7.37065	7.10271	8.39251	8.59396	8.48889	8.43203
67009	BC038179.1+NM_025905.2	Ttc23	1448902_at	67009	7	74792311	74871462	74831886	0.256937	0.737039	7.50243	5.20939	7.21735	7.20524	7.41298	7.38807	7.83888	7.71472	7.62524	7.28057
19895	NM_009075.2	Rpia	1418337_at	19895	6	70715715	70742169	70728942	0.0142635	0.73703	9.962	10.4561	10.0165	9.85314	10.1991	10.3565	10.8644	10.9227	10.8456	10.5159
319263	BC110360.1+NM_183028.2	Pcmtd1	1429429_s_at;1429430_at;1435634_at;1435635_at;1455388_at	319263	1	7079231	7163707	7121469	0.0564649	0.736805	8.18709	8.24676	7.97472	8.03284	8.56732	8.44786	9.06806	9.13251	8.73814	8.99123
16998	NM_008520.2	Ltbp3	1418049_at;1438312_s_at;1456189_x_at	16998	19	5740904	5758532	5749718	0.0468352	0.736723	9.89798	10.7585	10.0298	10.1646	9.90325	9.59885	10.9263	10.7668	10.6935	10.0963
12846	NM_007744.1	Comt	1449183_at	12846	16	18407636	18426608	18417122	0.0157852	0.73652	10.0999	10.5951	10.245	9.91764	9.91044	10.0467	10.7971	10.9172	10.9027	12.3377
229285	BC022921.1+NM_144895.1	Spg20	1424875_at;1424876_s_at	229285	3	54916064	54941233	54928648	0.129991	0.73557	7.29548	6.94728	7.2626	7.18121	7.17402	7.20412	8.11788	8.003	7.61818	6.36509
55979	BC009651.1+NM_018862.2	Agpat1	1421024_at;1421025_at;1447953_at	55979	17	34742865	34750393	34746629	0.0218083	0.735085	7.95688	8.10461	7.92718	7.99774	7.54057	7.37539	8.47209	8.57696	8.60739	8.41284
59090	NM_021565.1	Midn	1449188_at	59090	10	79611035	79621112	79616073	0.0166851	0.734353	9.10557	8.95852	9.13716	9.42213	9.466	9.55548	9.98388	10.0217	10.0199	9.52374
216558	NM_139297.2	Ugp2	1426460_a_at;1426461_at;1434485_a_at;1434486_x_at;1451742_a_at	216558	11	21221676	21271204	21246440	0.0452834	0.733644	9.72246	9.98547	9.08025	9.20221	9.37913	9.20727	10.1727	10.3346	9.98205	10.5702
100764	NM_029096.1	1110008J03Rik	1419333_at	100764	5	121044314	121062578	121053446	0.0221173	0.733508	7.18457	7.128	7.21212	7.1461	7.26162	7.626	7.87459	7.95109	8.15405	7.03061
66950	NM_025864.2	2310028N02Rik	1417030_at;1417031_at;1448552_s_at	66950	1	193149850	193174079	193161964	0.0566273	0.732913	6.17536	6.29157	5.53809	5.66156	5.79477	5.68292	6.42309	6.51245	6.83533	4.91548
13660	AF173156.1	Ehd1	1416010_a_at;1416011_x_at;1416012_at;1448175_at	13660	19	6276734	6298898	6287816	0.0579312	0.732059	7.56067	8.34859	8.65556	8.66255	8.53917	8.21383	9.12372	9.04722	9.01541	9.10908
16423	NM_010581.3+Z25524.1	Cd47	1419554_at;1449507_a_at	16423	16	49855837	49911194	49883515	0.0763902	0.731788	10.8831	11.7613	11.7418	10.7787	11.4456	10.8168	11.9277	11.9661	12.0152	11.322
230721	NM_148917.2	Pabpc4	1421046_a_at;1440036_x_at;1451296_x_at	230721	4	122960068	122976168	122968118	0.0371482	0.731633	9.52581	9.744	9.75614	9.89302	10.4133	10.2901	10.6429	10.6377	10.7254	10.3264
24100	NM_011906.2	Gpr175	1460276_a_at	24100	6	88852245	88862234	88857239	0.0169686	0.730378	8.18867	7.88975	8.47401	7.80601	7.89512	8.03814	8.68325	8.91719	8.73654	9.16602
67119	NM_025977.1	2510048L02Rik	1420430_a_at	67119	9	21731915	21740316	21736115	0.0294832	0.730378	4.73441	4.68012	4.98451	4.68026	4.34486	4.11818	5.34474	5.33392	5.28365	5.61986
68828	NM_023485.3	Sync	1422118_at;1432349_a_at;1432350_at	68828	4	128964861	128985793	128975327	0.0471848	0.72957	4.74197	4.69357	4.90566	4.69117	4.65495	4.65535	5.58941	5.46802	5.30261	5.25831
232174	BC059246.1	Cyp26b1	1460011_at	232174	6	84521938	84543740	84532839	0.199988	0.729479	7.75985	7.12029	8.32738	7.91831	7.14021	7.42403	7.87966	8.55977	8.59405	5.83774
18542	NM_008788.2	Pcolce	1437165_a_at;1448433_a_at	18542	5	138046335	138052632	138049483	0.634572	0.72937	7.37797	8.32449	8.27427	10.4261	10.039	10.0015	11.1425	8.7738	9.49345	10.1436
16348	NM_010569.3	Invs	1419308_at	16348	4	48292674	48444825	48368749	0.0249803	0.729014	6.47952	6.90373	6.59182	6.59977	6.78623	7.32805	7.40254	7.59814	7.53092	7.33926
228662	NM_145534.2	Btbd3	1425660_at;1433868_at	228662	2	138082320	138113155	138097737	0.211634	0.72893	8.42979	7.65004	8.39764	8.54309	8.19205	8.19355	8.97354	9.3727	8.54363	7.45019
94092	NM_053169.2	Trim16	1452362_at;1460629_at	94092	11	62633733	62690967	62662350	0.105775	0.728927	6.58478	7.56706	6.72191	5.97985	6.75829	6.29101	7.45472	7.31356	7.36995	6.96368
319554	NM_177960.2	Idi1	1423804_a_at;1451122_at	319554	13	8885214	8891614	8888414	0.164612	0.728702	9.76059	8.80501	8.75253	9.08151	9.6643	9.32737	9.97658	10.3117	9.59345	8.93769
102060;19358	NM_009010.2;NM_183358.2	Gadd45gip1;Rad23a	1448776_at;1455391_at	102060;19358	8	87356181	87358362	87357271	0.00906035	0.728339	8.34339	8.42113	8.42251	8.4696	8.86161	8.77779	9.18904	9.33393	9.31006	9.29024
14709	NM_010320.3	Gng8	1457755_at	14709	7	17477135	17480784	17478959	0.0273404	0.728272	5.21071	5.16845	4.87545	5.23321	5.44456	5.61013	5.95558	5.84213	6.15837	5.2639
67443	NM_026160.1	Map1lc3b	1415928_a_at;1415929_at;1415930_a_at	67443	8	124114377	124121946	124118161	0.00180505	0.727829	10.5163	10.4011	10.607	10.6709	10.6165	10.4895	11.2657	11.3411	11.2274	11.4028
22349	M98454.1+NM_009509.1	Vil1	1448837_at	22349	1	74455962	74482089	74469025	0.0744308	0.727646	4.94318	5.01387	4.1772	4.02451	4.26866	4.09477	4.92143	5.28051	5.2421	3.64185
74666	BC075658.1+NM_029045.1	4930432K21Rik	1453194_at	74666	8	86672058	86696488	86684273	0.0998359	0.727494	5.5877	5.73411	5.30629	5.44768	5.14979	5.72492	5.96202	6.20811	6.48759	5.39387
14860	L06047.1+NM_010357.1	Gsta4	1416368_at	14860	9	78039823	78057155	78048489	0.116604	0.727367	8.3762	8.99603	7.85953	8.11567	7.64866	7.44309	8.7632	8.87038	8.76812	10.7472
16651	NM_010656.2	Sspn	1417644_at;1417645_at	16651	6	145880161	145913745	145896953	0.189371	0.727122	7.22723	7.83137	6.48969	7.38875	8.39674	7.88521	7.91855	8.4541	8.4182	8.39469
30937	BC019124.1+NM_144799.1	Lmcd1	1424596_s_at	30937	6	112223808	112280416	112252112	0.221071	0.725101	7.44669	8.68042	7.542	8.03612	8.37677	9.0388	8.86439	9.31904	8.55227	8.27094
16905	NM_001002011.1	Lmna	1421654_a_at;1425472_a_at;1426868_x_at;1457670_s_at	16905	3	88285996	88307229	88296612	0.00761274	0.724886	9.80369	10.2783	10.1907	10.1019	9.9887	9.80192	10.6571	10.8254	10.7747	9.86346
78748	NM_175279.3	4632411J06Rik	1429567_at;1453201_at;1457140_s_at	78748	NA	NA	NA	NA	0.174798	0.724807	7.0852	5.62177	7.40312	7.11888	7.07567	7.45809	7.72492	7.86352	7.46734	5.12444
77254	NM_029887.1	Yif1b	1428445_at	77254	7	30023348	30032612	30027980	0.00791698	0.724764	10.6354	10.4851	10.1524	10.3621	10.2611	10.2259	11.0725	11.1054	11.0575	9.94159
15229	L38607.1+NM_008242.1	Foxd1	1418876_at	15229	13	99124210	99126647	99125428	0.106754	0.724223	3.45236	3.71467	3.48657	3.39412	3.91305	4.22451	4.4269	4.13592	4.70249	3.87442
75416	NM_029278.2	Nol14	1423991_at	75416	5	34981186	35002740	34991963	0.0307269	0.72405	8.40951	7.96203	8.32397	8.40673	8.9233	8.69578	9.0797	9.29628	9.15682	7.90782
239037	BC032270.1+NM_146245.1	Lrrc21	1441110_at;1444312_at	239037	14	37868016	37878123	37873069	0.282497	0.723775	3.69717	3.64669	3.58346	3.73575	3.79693	3.82785	4.35344	4.94051	4.0213	3.8388
20317	NM_011340.3	Serpinf1	1416168_at;1453724_a_at	20317	11	75223533	75236035	75229784	0.745277	0.723727	7.00732	8.59951	8.34217	9.63343	9.88911	9.63563	11.567	7.78259	9.37518	10.9808
76826	BC062175.1	Nubpl	1429278_at	76826	12	53198770	53411946	53305358	0.293551	0.722929	9.25264	8.44087	8.95439	8.58409	10.7228	9.4699	10.3995	9.62503	9.85663	9.3224
17855	BC005606.1+NM_023556.2	Mvk	1418052_at;1430619_a_at	17855	5	114894315	114910574	114902444	0.0979007	0.722082	7.32181	7.30999	7.1886	7.21706	7.03693	7.07212	7.87601	8.146	7.71749	7.48095
71973	NM_028030.3	Rbpms2	1424008_a_at	71973	9	65478366	65508331	65493348	0.0650879	0.721719	7.12923	7.30832	6.80254	7.55976	8.04179	7.57897	8.18218	7.93398	8.2593	10.4636
72137	BC061948.1+NM_028118.1	Wdsub1	1453113_at	72137	2	59690424	59720641	59705532	0.0045523	0.721616	8.17045	8.50035	8.13291	8.30203	8.10179	8.32689	8.90688	9.06635	8.95883	8.32363
319757	NM_176996.3	Smo	1427048_at;1427049_s_at	319757	6	29685503	29711359	29698431	0.135666	0.721551	9.26469	8.67989	9.31601	8.83779	10.2539	9.86585	10.0122	10.2733	9.98828	9.10632
237887	NM_181542.4	Slfn10	1444350_at	237887	11	82841632	82849684	82845658	0.06841	0.720658	4.65331	4.61131	4.43314	4.23141	4.82199	4.35287	5.35473	5.37606	4.98321	3.23057
215653	BC057402.1+NM_175445.3	Rassf2	1428392_at;1444889_at	215653	2	131818587	131855938	131837262	0.0229585	0.720394	5.23773	5.45832	5.36065	5.28532	5.78436	5.17655	6.13428	6.23557	5.9428	6.7279
70574	BC100404.1	Cpm	1429413_at	70574	10	117066562	117122359	117094460	0.409061	0.720389	5.36184	6.66862	7.60437	6.18882	6.51096	7.00503	6.70472	8.01625	7.11001	6.23999
216445	NM_146011.2	Arhgap9	1419810_x_at;1424249_a_at;1436097_x_at;1449619_s_at	216445	10	126759172	126766999	126763085	0.272965	0.720008	8.08406	8.62036	7.29993	7.13312	8.20284	7.81358	9.02158	8.06495	8.65044	8.01179
21809	M32745.1+NM_009368.1	Tgfb3	1417455_at	21809	12	87397755	87419991	87408873	0.0733745	0.719599	9.99256	9.41316	10.3568	9.71779	9.20842	9.24438	10.4661	10.4618	10.1975	10.7867
226442	BC003243.1+NM_177643.2	Zfp281	1452045_at	226442	1	138521478	138526630	138524054	0.0282854	0.71852	8.99333	8.72406	9.23029	9.33831	9.52834	9.47992	9.98675	10.0347	9.78124	8.58617
12739	NM_009902.2	Cldn3	1426332_a_at;1434651_a_at;1451701_x_at;1453258_at;1460569_x_at	12739	5	135462084	135463342	135462713	0.375038	0.718019	11.9	12.0681	11.6615	10.8074	9.2552	10.032	11.6263	11.5971	11.7928	9.86747
15980	NM_008338.3	Ifngr2	1423557_at;1423558_at	15980	16	91547322	91565414	91556368	0.211986	0.717797	9.47535	10.1264	9.502	8.91996	8.83449	7.89193	9.7555	9.95233	9.82064	8.69533
17161	NM_173740.2	Maoa	1428667_at;1442676_at	17161	X	16196824	16264844	16230834	0.175179	0.71768	6.6941	6.04303	6.83692	7.49573	7.903	7.52223	7.80949	7.74229	7.84876	7.54569
97064	NM_133784.2	Wwtr1	1417817_a_at;1417818_at;1437155_a_at	97064	3	57259571	57379798	57319684	0.0102455	0.717472	9.30558	9.29054	9.4192	9.56633	9.87538	9.60142	10.3183	10.1557	10.2077	9.32863
66821	NM_025784.2	Bcs1l	1451541_at	66821	1	74634874	74639017	74636945	0.0428248	0.716761	8.5691	8.40753	8.60935	8.85004	9.07613	9.38407	9.45495	9.53586	9.60759	9.27779
231214	BC032290.1+NM_172274.1	5730509K17Rik	1436426_at	231214	5	44053683	44132205	44092944	0.12141	0.716663	6.68091	6.30806	6.62593	7.21011	7.32667	7.78933	7.70645	7.91476	7.49928	8.38416
12985	NM_009971.1	Csf3	1419427_at	12985	11	98562627	98564943	98563785	0.469194	0.716441	7.06506	5.85359	7.9122	9.61253	8.1761	7.74087	8.86736	7.84636	8.61579	6.19183
16419	AF043257.1+NM_010580.1	Itgb5	1417533_a_at;1417534_at;1456133_x_at;1456195_x_at	16419	16	33829787	33949231	33889509	0.115915	0.715636	9.06941	10.4718	10.3749	10.1264	9.88343	9.67756	10.8773	10.6496	10.4217	9.97852
13198	BC013718.1+NM_007837.2	Ddit3	1417516_at	13198	10	126727853	126733340	126730596	0.105945	0.715403	9.18008	9.68188	8.80276	9.12612	8.41876	9.00615	9.78458	9.46884	10.0007	8.65027
69847	BC096453.1+NM_175638.2	Wnk4	1427196_at;1444133_at	69847	11	101121912	101138723	101130317	0.345458	0.714906	5.29924	4.89497	6.66074	6.9933	5.83171	7.1918	6.46742	7.27869	6.83449	5.02788
66659	NM_019800.2	Acp6	1448445_at	66659	3	96962782	96980437	96971609	0.0221701	0.714684	8.03525	7.60171	7.83515	7.83205	7.90691	8.23025	8.46951	8.75723	8.63798	8.49356
170760	NM_133225.1	Acbd3	1426635_at;1428668_at;1452137_at;1456316_a_at	170760	1	182656174	182684296	182670235	0.055619	0.714313	7.57864	7.66803	7.48986	7.64852	8.46757	8.19088	8.55575	8.52073	8.58821	7.14703
67939	BC033930.1	2010316F05Rik	1460456_at	67939	11	29412883	29415006	29413944	0.0229585	0.713749	7.31067	7.25155	7.2746	7.43458	6.6199	7.05047	7.97636	7.75733	7.87844	8.22529
27362	NM_013760.3	Dnajb9	1417191_at	27362	12	45306884	45311055	45308969	0.281349	0.713526	10.1741	9.71888	9.75057	10.0378	9.93122	9.28481	10.0033	10.606	10.98	10.5885
12294	NM_009785.1	Cacna2d3	1419225_at	12294	14	29718133	30535050	30126591	0.290071	0.713492	3.96779	4.0445	4.16817	4.03349	3.99248	3.88996	4.20521	4.86892	5.11455	5.61578
20306	BC061126.1+NM_013654.2	Ccl7	1421228_at	20306	11	81859216	81861021	81860118	0.595208	0.713414	5.35067	5.9968	8.14773	6.75401	9.91762	8.68534	8.83766	8.06869	7.65998	5.56761
22402	NM_018865.2	Wisp1	1448593_at;1448594_at	22402	15	66722955	66754761	66738858	0.754872	0.713244	6.66128	7.51334	7.00271	8.72819	6.69983	7.03433	10.0557	6.09044	7.81343	5.07245
231238	NM_172710.2	2310045A20Rik	1452227_at;1458275_at	231238	5	53498396	53604558	53551477	0.0310024	0.712763	6.83839	7.39019	6.69939	6.68672	7.14277	6.57528	7.44873	7.71471	7.64123	6.92985
16974	NM_008514.1	Lrp6	1451022_at	16974	6	134400440	134516931	134458685	0.0458655	0.712337	7.62106	7.16638	7.65755	7.41871	7.46089	7.51292	7.99259	8.34005	8.22314	6.97653
30056	NM_013896.3	Timm9	1449886_a_at	30056	12	72224539	72237662	72231100	0.135062	0.711413	6.80477	6.28565	7.00406	6.63739	7.43543	7.40033	7.30953	7.69731	7.91122	6.70301
319613	BC065045.1	5730410E15Rik	1438667_at	319613	15	44503405	44619609	44561507	0.47059	0.711032	9.4502	5.97563	6.91914	8.06194	7.5072	6.47115	7.50948	8.39084	8.4254	7.74192
104831	NM_001081043.1	Ptpn23	1427128_at	104831	9	110287593	110310714	110299153	0.0557433	0.710967	9.05411	9.43308	8.94113	8.9944	8.60466	8.58371	9.41067	9.795	9.73278	9.16378
18712	BC042885.1+NM_008842.2	Pim1	1423006_at	18712	17	29627757	29632390	29630073	0.0624738	0.710716	7.75875	7.92736	7.51783	7.41793	8.1123	7.9374	8.46868	8.28102	8.71823	8.33408
20677	BC052736.1+NM_009238.2	Sox4	1419155_a_at;1419156_at;1419157_at;1449370_at;1455867_at	20677	13	29040788	29045582	29043185	0.111081	0.710427	9.90371	9.97472	9.65807	9.74304	9.86111	9.74919	10.2627	10.6294	10.6841	8.54439
94280	BC012208.1+NM_053197.2	Sfxn3	1417893_at;1442317_at	94280	19	45122307	45130870	45126588	0.0464565	0.709098	7.85776	8.37443	8.19842	8.27032	8.46182	8.07558	8.69925	9.03087	9.01634	8.19033
18442	NM_008773.2	P2ry2	1450318_a_at	18442	7	108145086	108160505	108152795	0.0431919	0.709024	5.7759	5.6814	5.58599	5.16574	4.92699	5.45466	5.94299	6.26425	6.21517	5.62674
68897	NM_026866.2	Disp1	1434795_at;1435132_at	68897	NT_165754	48174	185338	116756	0.0619846	0.707923	5.94668	6.29156	6.29587	6.23772	6.61396	6.82001	6.85158	7.08743	7.28765	6.67319
67636	NM_133688.2	Lyrm5	1418996_a_at	67636	6	145159654	145165459	145162556	0.078838	0.707894	8.85076	8.24302	8.85133	9.18151	8.0301	9.07483	9.31786	9.34533	9.57626	10.9596
19358	NM_009010.2	Rad23a	1422964_at;1453623_a_at	19358	8	87358551	87364540	87361545	0.0497142	0.707472	8.26069	8.24585	8.33283	8.23179	7.96072	7.35482	8.81646	8.73408	8.76523	8.35715
18194	NM_010941.3	Nsdhl	1416222_at	18194	X	70163978	70202953	70183465	0.0997402	0.707045	9.69365	10.0012	9.35462	9.25178	9.9366	9.57002	10.5449	10.4414	10.0387	10.2868
228775	NM_175093.2	Trib3	1426065_a_at;1456225_x_at	228775	2	152163161	152169724	152166442	0.0448814	0.706906	9.42577	9.00927	9.77049	9.57322	9.83087	9.78017	10.3163	10.0722	10.4271	6.97841
75106	BC115753.1+NM_029170.1	4930519F16Rik	1432276_at	75106	17	50378980	50381442	50380211	0.204008	0.706744	4.56392	4.28015	4.21381	4.06985	3.60435	4.03013	4.84028	4.43638	5.22468	4.17356
22590	AF354052.1	Xpa	1460725_at	22590	4	46168529	46209183	46188856	0.0489152	0.706307	7.50617	7.28738	7.28326	7.22401	8.05456	8.01902	8.36506	8.13245	8.30862	7.26221
27384;622402	NM_013777.2;NM_013778.1	Akr1c12;Akr1c13	1418672_at;1450455_s_at	27384;622402	13	4190433	4204842	4197637	0.193404	0.705494	5.04684	5.51799	4.79777	4.68223	5.63025	5.60618	5.68308	5.71311	6.36091	7.39242
231293	NM_181323.2	C130090K23Rik	1426268_at	231293	5	73797317	73844664	73820990	0.602242	0.705481	6.00238	8.55446	8.18106	4.74234	4.602	4.38862	6.51807	7.16497	6.66883	4.57
72185	NM_028146.1	Dbndd1	1449307_at	72185	8	126029617	126039291	126034454	0.199385	0.705472	5.51343	5.57963	5.27252	5.43594	5.47433	5.78591	5.82905	6.28848	6.52976	5.24963
233887	BC026401.1+NM_146201.1	Zfp553	1426563_at;1426564_at	233887	7	134376769	134381707	134379238	0.00322077	0.704959	6.88542	6.42802	6.69715	6.66362	6.67494	6.66769	7.43489	7.36115	7.32726	5.7378
19713	NM_009050.2	Ret	1421359_at;1436359_at;1458161_at	19713	6	118101766	118147762	118124764	0.161742	0.70443	5.46083	5.24286	5.52658	6.26819	6.49363	5.47183	6.32741	6.20495	6.81289	5.67734
29810	NM_013863.4	Bag3	1422452_at	29810	7	135667130	135690491	135678810	0.04487	0.704199	8.67743	9.08883	8.92635	8.66806	9.01337	8.54213	9.73547	9.39802	9.43719	9.63259
30795	BC002122.1+NM_013902.2	Fkbp3	1416859_at	30795	12	66163423	66174920	66169171	0.204401	0.704047	9.18336	8.49583	9.27607	9.58838	10.0205	10.615	10.0868	10.2803	10.3345	9.54663
11304	NM_007378.1	Abca4	1449588_at	11304	3	121747378	121882977	121815177	0.172385	0.703683	5.07492	4.89724	5.06855	5.06855	4.95055	5.62115	5.42156	6.05244	5.97753	5.00939
14787	NM_008164.1+U43194.1	Rhpn1	1450789_at	14787	15	75534801	75544676	75539738	0.153967	0.703483	4.80859	4.984	5.18373	5.7248	5.36082	5.95252	5.68617	6.0916	6.3399	5.06005
23801	NM_011786.1	Aloxe3	1449237_at	23801	11	68939879	68962616	68951247	0.288748	0.703258	6.16626	5.80253	5.93626	6.10789	5.74301	5.86224	6.09599	6.85979	6.96309	6.09111
223665	NM_176828.2	C030006K11Rik	1451085_at	223665	15	76551896	76554251	76553073	0.00732729	0.702936	6.44276	6.35848	6.46736	6.38314	6.8351	6.68453	7.14632	7.23896	7.30922	9.1933
171429	NM_134420.3	Slc26a6	1416275_at	171429	9	108756368	108764474	108760421	0.0855456	0.70247	6.35379	7.13659	6.44651	6.79608	7.18255	7.13819	7.26835	7.72664	7.63928	7.67449
278240	BC068162.1+NM_001005370.1	Spin2	1455297_at	278240	X	150266836	150268782	150267809	0.159419	0.701879	5.18972	4.90343	5.56548	5.70372	5.98831	6.53842	6.64501	6.11977	6.2854	5.4414
76983	NM_029825.1	Scfd1	1428006_at;1428335_a_at	76983	12	52478567	52551083	52514825	0.0878128	0.701601	7.6993	7.37918	7.56983	7.78021	8.11147	7.63477	8.23039	8.67871	8.28309	7.5858
15357	BC085083.1+NM_008255.1	Hmgcr	1427229_at	15357	13	97419290	97440803	97430046	0.158574	0.701429	8.64848	8.14636	8.04239	8.34396	8.62924	8.51403	9.14486	9.38462	8.73703	5.98001
108902	NM_175383.2	B3gnt1	1452346_at	108902	19	5038826	5041134	5039980	0.0927985	0.700584	6.99381	7.16673	7.95721	7.67363	8.21583	7.95532	8.40125	8.32525	8.35652	8.19368
226154	BC092263.1	Lzts2	1426409_at	226154	19	45089686	45101554	45095620	0.123084	0.699901	9.05511	9.38779	9.92536	9.66742	10.1619	9.75391	10.0773	10.6595	10.3387	10.2256
67768	AY456393.1+NM_026366.1	N6amt1	1453821_at	67768	16	87354430	87368894	87361662	0.0792531	0.699234	7.77365	7.43402	8.27088	7.3599	7.93297	8.53165	8.67158	8.43764	8.64002	7.64809
14841	D87326.1+NM_010353.1	Gsg2	1450886_at	14841	11	72948987	72951796	72950391	0.061893	0.698526	8.87082	8.91737	8.17326	8.13887	9.0702	8.72419	9.18273	9.52862	9.33159	4.6195
21769	BC083124.1+NM_148926.2	Zfand3	1419954_s_at;1419955_at;1426998_at;1441948_x_at;1447850_x_at;1452274_at	21769	17	30142032	30346964	30244498	0.0105417	0.697782	9.00314	9.22669	8.83537	9.08829	9.04017	8.72611	9.75835	9.73316	9.56172	10.0195
260423	NM_013548.2	Hist1h3f	1431231_at	260423	3	96072617	96073027	96072822	0.101178	0.697599	5.39451	5.54405	5.50096	5.21759	5.75353	5.8688	6.10803	6.53976	6.08472	5.72832
18807	NM_011116.1	Pld3	1416013_at	18807	7	28317038	28327801	28322419	0.136104	0.696761	10.2411	10.7637	10.1055	10.3408	9.26551	9.37159	10.7263	10.8097	10.5984	10.0327
13649	NM_207655.2	Egfr	1424932_at;1451530_at;1454313_at;1460420_a_at	13649	11	16652206	16813896	16733051	0.0822129	0.696093	6.74468	7.4163	6.82248	6.72128	6.72311	6.49027	7.23787	7.62065	7.68881	7.11754
70315	NM_027382.1	Hdac8	1428933_at	70315	X	99479978	99700698	99590338	0.165659	0.695471	5.96738	6.45454	6.24887	5.90545	5.09284	4.90688	6.58722	6.57023	6.21694	5.85161
252967	NM_145852.2	Ropn1l	1423959_at;1457627_x_at	252967	15	31370965	31383444	31377204	0.0476496	0.695236	4.80569	4.4766	5.03532	4.56839	5.21867	5.40808	5.48678	5.75426	5.60104	5.7709
67902	NM_026445.1	Sumf2	1429713_at;1429714_at	67902	5	130322872	130339928	130331400	0.0479996	0.695144	6.09707	6.0348	6.25879	5.50985	6.49408	6.51132	6.81263	6.94808	6.77768	6.59592
234729	BC052199.1+NM_146216.2	Vac14	1416231_at	234729	8	113142499	113243939	113193219	0.074954	0.694421	7.02577	7.59765	6.92254	7.21413	7.83051	7.39259	7.81507	8.2679	7.99189	7.98548
70113	BC087962.1+NM_001013022.1	2010001J22Rik	1439666_at;1443670_at;1443671_x_at	70113	15	89207881	89209685	89208783	0.0416124	0.694235	5.77079	5.7453	5.68427	5.69834	5.98787	6.24143	6.44089	6.45219	6.75364	6.27482
53897	BC026806.1+NM_016922.2	Gal3st1	1454078_a_at	53897	11	3883639	3899329	3891484	0.118885	0.694131	6.36916	5.45767	6.31199	6.02045	5.69495	5.88345	6.66754	6.9283	6.35538	5.69013
74596	BC055292.1+NM_173370.3	Cds1	1428680_at;1456114_at	74596	5	102194149	102252870	102223509	0.289669	0.694005	6.78125	7.44187	6.03842	4.84751	6.61101	5.83674	6.98255	6.90189	6.97598	7.07244
231858	NM_178702.3	D930005D10Rik	1433523_at	231858	5	142960796	143027031	142993913	0.14173	0.693786	5.12448	4.85625	4.86352	4.77022	5.56339	5.51623	6.16041	5.72171	5.54629	6.4989
67605	NM_026270.1	Akt1s1	1428158_at;1437736_at;1452684_at	67605	7	52104361	52110788	52107574	0.0172853	0.693096	8.40002	7.97883	8.58067	8.34583	7.99299	8.14829	8.91671	8.98482	8.90107	8.19065
19049	BC026568.1+NM_144828.1	Ppp1r1b	1451331_at	19049	11	98210052	98219102	98214577	0.304042	0.692016	8.79211	7.95795	8.30994	7.86389	6.1221	7.78518	8.39346	8.7558	8.34237	6.54472
320452	BC082538.1	P4ha3	1446951_at	320452	7	107434030	107467490	107450760	0.514627	0.692013	4.49121	4.63041	4.40971	4.87654	4.70344	5.21484	6.41682	4.69298	5.12931	4.74943
225849	NM_198168.2	Ppp2r5b	1426811_at	225849	19	6227767	6235832	6231799	0.0353467	0.691609	7.06552	7.23114	7.63239	7.3477	7.99585	7.43343	8.10898	8.0913	8.22756	9.1198
73181	BC028928.1+NM_023699.2	Nfatc4	1423379_at;1423380_s_at;1432821_at;1454369_a_at	73181	14	56443786	56452780	56448283	0.00745649	0.690972	5.80848	6.00325	5.92593	6.15583	5.81208	5.86854	6.58137	6.55373	6.72488	6.56901
321008	BC075681.1+NM_177312.3	6330408A02Rik	1453086_at	321008	7	13845027	13863744	13854385	0.00213448	0.690885	5.07845	5.41283	5.17819	5.3311	5.19621	5.16447	5.97906	5.9051	5.86912	5.48188
16562	AB074017.1+NM_153103.1	Kif1c	1426325_at;1447608_x_at	16562	11	70514050	70545466	70529758	0.0331291	0.690107	6.93835	6.77567	6.75643	6.59755	6.39472	6.05664	7.25869	7.35447	7.21685	6.59902
15950	NM_008328.2	Ifi203	1425008_a_at;1448775_at;1451567_a_at	15950	1	175706328	175872623	175789475	0.317636	0.689595	8.59402	9.88676	9.34664	7.136	8.87757	8.46386	9.65205	9.3205	9.24867	8.76989
54399	NM_018742.3	Bet1l	1422980_a_at;1426372_a_at;1430549_at;1453570_x_at	54399	7	148040288	148042183	148041235	0.0189331	0.689318	7.90746	7.85773	8.03921	8.04286	7.82205	7.92757	8.52724	8.61168	8.72747	8.55242
236293	NM_172776.1	D630002G06Rik	1425222_x_at;1451635_at	236293	19	8234658	8337108	8285883	0.142231	0.68925	5.37363	6.20566	4.97972	4.86153	6.18506	5.83597	6.14862	6.30113	6.33877	4.17722
11480	NM_007396.2	Acvr2a	1451004_at;1457451_at	11480	2	48669677	48757683	48713680	0.189532	0.689102	6.91911	6.70953	6.65938	7.07391	7.39645	6.77807	8.01926	7.32902	7.48725	6.40013
67452	NM_026164.2	Pnpla8	1417768_at;1457355_at	67452	12	45370141	45414420	45392280	0.117713	0.688816	8.63569	8.00145	8.45312	8.48825	9.01245	8.5899	8.89402	9.3444	9.41846	9.37969
12411	NM_178224.2	Cbs	1423844_s_at;1425623_a_at	12411	17	31749592	31774109	31761850	0.196713	0.687704	5.93756	5.48928	5.71157	5.78234	5.63207	5.97519	6.80708	6.4074	6.11264	6.19478
11363	NM_007381.2	Acadl	1448987_at	11363	1	66877413	66909823	66893618	0.00939917	0.687471	11.7733	12.1301	12.253	12.0537	12.3147	12.2787	12.8869	12.7797	12.7976	12.4804
240185	NM_001081963.1	9430020K01Rik	1428535_at;1438263_at	240185	18	4634927	4682866	4658896	0.0756519	0.687417	5.69149	6.38142	5.43308	5.77862	6.43913	5.92317	6.71571	6.77632	6.39367	6.48499
76960	AY219233.1+NM_029815.1	Bcas1	1428792_at;1430758_x_at;1453641_at;1454166_at	76960	2	170172644	170253345	170212994	0.117297	0.687295	5.09453	5.06735	4.83263	4.96188	4.88756	5.00357	5.551	5.91928	5.51536	5.48057
12890	NM_009946.2	Cplx2	1421477_at;1436383_at;1455672_s_at	12890	13	54472713	54485278	54478995	0.125102	0.686925	6.76103	7.42633	6.65575	6.56922	7.5764	7.35862	8.04516	7.68325	7.50604	7.31529
68671	BC008276.1+NM_024229.2	Pcyt2	1420493_a_at	68671	11	120471402	120479222	120475312	0.140564	0.686796	9.58379	9.62369	9.38045	9.47141	9.49448	9.57474	9.99784	10.4822	10.1446	10.5193
74253	NM_001033171.2	Klrg2	1430606_at	74253	6	38576660	38587239	38581949	0.242664	0.686685	6.12941	6.50344	6.10523	6.2363	6.00535	6.33185	6.4915	6.92732	7.29703	6.18201
18810	AY480043.1+NM_201394.1	Plec1	1419835_s_at;1434610_at;1437554_at;1452178_at	18810	15	76001406	76061808	76031607	0.0574958	0.686535	8.9831	9.82996	9.61745	9.11408	9.05993	8.84424	9.89325	9.99728	9.89345	9.87677
78926	NM_144560.2	Gas2l1	1434928_at	78926	11	4956668	4965303	4960985	0.01781	0.68562	9.11285	9.4736	9.1547	9.06856	9.70065	9.32604	9.95119	10.0467	9.9772	9.59784
17314	M84524.1	Mgmt	1421309_at	17314	7	144086294	144319870	144203082	0.0306071	0.684594	5.56963	5.88266	6.22436	6.47358	6.11626	6.15272	6.67356	6.87741	6.71242	7.01654
213603	BC025548.1+NM_145394.1	Slc44a3	1425109_at	213603	3	121162447	121235256	121198851	0.10905	0.68415	8.47856	9.0898	8.43987	8.12391	7.91589	7.77534	9.00603	9.19774	8.76036	8.14124
219024	NM_001033271.1	Tmem55b	1454797_at	219024	14	51546892	51550526	51548709	0.00564962	0.683671	9.82236	9.6525	9.8923	9.84164	9.46661	9.59203	10.3153	10.4634	10.406	10.0608
56338	NM_023719.1	Txnip	1415996_at;1415997_at	56338	3	96361880	96365780	96363830	0.124742	0.682646	8.86693	8.47752	9.57523	9.51769	8.45097	8.73851	9.45732	9.50968	9.89436	11.4825
20170	NM_176785.1	Hps6	1435932_at	20170	19	46077998	46080643	46079320	0.0364307	0.682592	6.69231	6.64799	6.81125	6.52624	6.25014	6.65738	7.09787	7.3281	7.41446	7.00712
69534	NM_027106.1	Avpi1	1423122_at	69534	19	42197896	42203517	42200706	0.0591733	0.682567	8.27091	8.79073	9.28764	8.92852	9.09685	8.74639	9.31666	9.61491	9.67665	8.40121
18218	NM_008748.1	Dusp8	1418714_at	18218	7	149267399	149280947	149274173	0.24369	0.681533	8.41303	7.99545	6.98185	6.93582	7.37015	6.23454	7.9564	8.0507	8.00293	7.86174
110960	NM_033074.2	Tars	1460323_at	110960	15	11313418	11329413	11321415	0.040133	0.681419	9.95813	10.2447	10.7345	10.402	10.8978	10.3634	10.979	11.1743	11.1913	9.41072
105785	BC011472.1+NM_134090.1	Kdelr3	1418538_at	105785	15	79346855	79358167	79352511	0.186699	0.680888	8.69788	9.48606	8.6501	9.13935	9.22929	9.34871	10.1363	9.4121	9.76996	6.978
12585	NM_007672.1+U88588.1	Cdr2	1417430_at;1427765_a_at	12585	7	128100556	128125808	128113182	0.310557	0.68078	6.76572	8.15229	8.02213	8.76636	9.36275	9.0116	9.05519	9.01727	9.0103	9.26095
280408	NM_001029938.1	Rilp	1457696_at	280408	11	75323650	75326665	75325157	0.00906035	0.680426	6.59336	6.63139	6.78316	6.56311	6.96309	6.99591	7.33255	7.50613	7.46761	8.99577
67972	NM_026482.1	Atp2b1	1428936_at;1428937_at	67972	10	98377804	98486420	98432112	0.0676213	0.67927	10.7563	10.3234	9.70085	9.62114	10.1483	9.99955	10.6363	10.8274	10.8489	10.0389
69549	NM_001081226.1	2310009B15Rik	1435776_at;1455761_at	69549	1	140748556	140753431	140750993	0.100003	0.674939	7.77407	7.90415	7.74119	7.69796	8.49079	8.87832	8.70297	8.67957	8.88552	7.67728
214601	BC027440.1+NM_145406.1	Slc10a3	1451227_a_at	214601	X	71614556	71618644	71616600	0.0414072	0.67473	7.64408	8.41772	7.7017	7.76286	8.32543	7.92886	8.58734	8.63751	8.68965	8.23455
58988	NM_021485.2	Rps6kb2	1422268_a_at	58988	19	4156795	4163300	4160047	0.0871785	0.674398	7.03377	7.19494	7.49755	7.69553	6.97594	6.3761	7.66477	7.92793	7.81741	8.02251
545554	NM_001024851.3	Ankrd34	1435809_at	545554	3	96400559	96403701	96402130	0.0765748	0.67392	6.0271	5.89171	6.00572	6.29423	6.16507	6.03767	6.55116	6.93898	6.74237	5.57729
269951	NM_173011.1	Idh2	1450048_a_at	269951	7	87239736	87260218	87249977	0.0255438	0.673334	10.1112	10.2131	10.5077	10.4861	10.3767	10.4403	10.8989	11.172	11.0167	9.96779
75475	NM_153122.2	Oplah	1424359_at;1428995_at	75475	15	76127033	76137675	76132354	0.145446	0.673207	8.65262	8.83528	8.70926	8.27539	8.657	8.36237	8.942	9.52427	9.29931	10.1915
338366	NM_177389.3	Mia3	1434698_at;1455066_s_at;1459070_at;1459984_at	338366	NT_165754	300073	342877	321475	0.0404006	0.672871	7.4686	7.62554	7.45085	7.49501	7.78236	7.90471	8.10334	8.38254	8.39627	7.90863
20768	U43285.1	Sephs2	1418325_at;1435602_at;1449040_a_at	20768	7	134416075	134417433	134416754	0.0129821	0.672851	9.48234	9.3568	9.33588	9.36634	9.33097	8.87376	9.85459	10.0527	9.98434	9.7937
171508	BC029065.1	Creld1	1416537_at	171508	6	113433554	113443333	113438443	0.0485377	0.672583	8.76083	8.85254	8.49897	8.62479	7.90859	8.20011	9.19763	9.05546	9.18757	9.88758
67326	NM_026091.1	1700037H04Rik	1419742_at;1460262_a_at	67326	2	130972080	130985817	130978948	0.0594967	0.671856	8.82089	9.06077	9.0058	9.07421	8.67099	9.00418	9.50868	9.50274	9.82256	11.3803
94219	NM_033569.2	Cnnm2	1423475_at;1451007_at	94219	19	46836086	46953285	46894685	0.150096	0.671662	5.92964	6.00654	6.65486	6.40576	6.34085	6.09071	6.68096	7.26299	6.78521	7.98167
16565	NM_001039472.1	Kif21b	1421119_at;1435772_at	16565	1	138027978	138074591	138051284	0.104542	0.671472	6.82109	7.526	6.61735	6.40163	6.89411	6.71118	7.2716	7.45843	7.77006	7.41291
18739	NM_008851.1	Pitpnm1	1425760_a_at;1437724_x_at;1438854_x_at;1438974_x_at	18739	19	4100046	4113965	4107005	0.0887822	0.670826	8.45142	9.24276	8.97086	9.16359	9.72987	9.0874	9.53428	9.90398	9.89717	9.83395
72649	BC057109.1+NM_178625.3	2700094F01Rik	1426797_at;1452199_at;1457636_x_at	72649	6	30430797	30459719	30445258	0.0209727	0.670678	8.55833	8.26288	8.18209	8.01339	8.49586	8.2364	8.88479	8.88672	9.115	7.6009
69747	BC109343.2	2410012H22Rik	1428515_at	69747	11	62080732	62094877	62087804	0.0652891	0.669538	6.99304	6.50444	6.63808	6.51494	7.44094	6.99176	7.34713	7.48184	7.72125	8.10839
101631	NM_001033206.2	Pwwp2	1438417_at	101631	7	146434381	146453152	146443766	0.0566273	0.669389	7.93004	8.58859	8.03868	7.62615	7.85725	7.52062	8.53604	8.63906	8.61373	8.2207
70737	BC052941.1	Cgn	1435155_at	70737	3	94563991	94590553	94577272	0.193889	0.667428	8.67242	9.20036	9.08623	8.31623	7.52642	7.83906	9.11784	9.17908	9.02572	7.77521
69226	BC051168.1+NM_029394.2	Snx24	1428822_a_at	69226	18	53405423	53550477	53477950	0.498454	0.667384	7.13	9.97935	7.83595	8.73155	8.50841	8.69069	9.97302	8.59454	8.87256	8.86658
11593	NM_001005847.1	Aga	1434665_at;1442243_at	11593	8	54597080	54608776	54602928	0.144488	0.667345	8.82617	9.19543	8.6046	9.53617	9.23476	9.51268	10.1681	9.59278	9.69603	9.54416
117167	NM_054098.3	Steap4	1425829_a_at;1460197_a_at	117167	5	7960472	7982213	7971342	0.206018	0.66725	8.27388	9.32031	8.84972	8.84665	8.51649	8.42459	9.16702	9.81007	9.14048	10.1287
66857	NM_025806.1	1100001H23Rik	1448786_at	66857	6	136560592	136610366	136585479	0.291746	0.667196	7.00353	7.38567	8.64029	7.28244	8.77146	8.84903	8.4455	8.67401	8.84829	9.81094
73106;83554	BC061052.1;NM_001042710.1	Fstl3;Prssl1	1422803_at	73106;83554	10	79244219	79251730	79247974	0.176119	0.667022	7.67591	8.28629	7.21082	8.21319	7.24557	7.06334	8.62495	8.0513	8.17237	6.78678
16580	NM_053173.2	Kifc1	1449877_s_at;1456425_at	16580	17	27054036	27069524	27061780	0.067215	0.66666	9.1011	8.90931	8.57234	8.62161	8.19457	8.39474	9.06294	9.38793	9.44595	5.63842
15413	M26283.1+NM_008268.1	Hoxb5	1418415_at	15413	11	96164826	96167434	96166130	0.191962	0.666495	3.86664	4.34396	4.06283	4.55298	4.0169	4.70642	5.24902	4.53743	4.9879	5.39602
268515	BC072602.1+NM_198423.2	Bahcc1	1460560_at	268515	11	120094261	120153595	120123928	0.211986	0.666488	6.79008	6.78452	7.03446	6.90406	7.58166	7.00122	7.29688	7.69326	8.05733	7.85255
233064	BC054747.1	Wdr62	1424849_at;1431376_at	233064	7	31025157	31065438	31045297	0.0898994	0.66614	6.94	6.69544	6.36869	6.55344	6.37044	6.3583	6.94379	7.37348	7.3243	5.94167
105245	NM_145367.3	Txndc5	1423746_at;1451091_at	105245	13	38591948	38620339	38606143	0.0193612	0.6657	9.97523	10.2902	10.453	10.4464	10.5826	10.7044	11.1661	11.0187	11.0382	10.3959
66556	BC002090.1+NM_024176.1	Drap1	1451676_at	66556	19	5422811	5424921	5423866	0.0371989	0.664469	9.28837	9.87128	10.0306	10.0203	10.2023	9.86025	10.4868	10.5884	10.5547	10.8603
27973	NM_178600.2	Vkorc1	1452770_at	27973	7	135036579	135039131	135037855	0.0437155	0.66371	10.4279	9.91404	10.4521	10.9105	10.2694	10.5551	11.1157	11.0553	11.0847	10.9517
320091	NM_178773.4	Tmem16d	1442143_at	320091	10	88411740	88720535	88566137	0.415072	0.662888	6.31793	5.08512	5.35751	4.32007	4.08558	4.65127	5.09476	6.26358	5.53906	4.80414
233046;73833	NM_028661.1;NM_145149.2	1110006G06Rik;Rasgrp4	1451143_at	233046;73833	7	29920006	29938958	29929482	0.075111	0.662473	9.23956	8.82007	8.02814	8.81237	8.88804	8.39978	9.28706	9.27069	9.52365	9.08771
14773	BC019379.1+NM_018869.2	Gprk5	1449514_at	14773	19	60965652	61168449	61067050	0.143869	0.662443	6.65853	7.16086	7.43984	7.99178	8.17407	7.80789	8.24248	8.324	8.03733	8.90167
67181	NM_026017.2	Dullard	1452100_at	67181	11	69794658	69804103	69799380	0.0158439	0.662435	9.79329	10.1266	9.70921	9.83681	10.252	10.1266	10.5122	10.7052	10.6922	10.3012
65964	BC023718.1	B230120H23Rik	1418943_at;1425847_a_at	65964	2	72123694	72280665	72202179	0.0466593	0.661949	5.74735	6.08898	5.8815	5.83319	6.67374	6.07517	6.71324	6.73329	6.68927	5.34979
71923	NM_028005.2	2310047M10Rik	1428723_at	71923	11	68873277	68875078	68874177	0.0126852	0.661868	7.63782	7.96579	7.48217	7.75845	7.69944	7.34654	8.39089	8.22238	8.31744	8.66237
13800	U72520.1	Enah	1421624_a_at;1424800_at;1431162_a_at	13800	1	183835644	183949792	183892718	0.425676	0.661428	5.45214	5.67657	7.16518	7.45168	8.12994	8.09971	7.75907	7.61981	7.59301	5.72392
108767	NM_001033225.2	Pnrc1	1433668_at;1438524_x_at;1439513_at	108767	4	33332799	33335484	33334141	0.0806504	0.661336	9.79905	9.63744	9.7292	9.79899	9.50222	9.55336	10.2312	10.55	10.2129	9.80476
12660	NM_013490.3	Chka	1442277_at;1450264_a_at	12660	19	3851833	3893567	3872700	0.116523	0.660974	8.26131	8.76637	9.42092	9.38562	9.50474	8.9784	9.50046	9.91133	9.72981	8.08932
72562	NM_028281.1	Pcbd2	1452621_at	72562	13	55828729	55878189	55853459	0.0577347	0.660923	9.06815	8.53942	8.7766	8.55933	9.01346	9.55492	9.44577	9.60452	9.68841	9.85002
15193	NM_008233.1	Hdgfrp2	1416597_at;1438913_x_at	15193	17	56219080	56240019	56229549	0.0240404	0.660844	7.90245	8.04638	7.48684	7.92849	8.04459	8.10917	8.43073	8.7008	8.60995	7.18981
16803	NM_008489.2	Lbp	1447520_at;1448550_at	16803	2	158132229	158158588	158145408	0.100003	0.659973	10.2837	10.0326	10.9905	9.74847	10.6445	10.7853	11.1314	11.0998	10.9913	8.60758
74895	BC048086.1	4930455F23Rik	1435052_at	74895	1	166205735	166217973	166211854	0.0508366	0.659778	8.21618	8.20286	7.53083	7.53837	7.77294	8.14731	8.3749	8.60933	8.69935	7.39277
320982	NM_177305.3	Arl4c	1436512_at;1454788_at	320982	1	90569702	90598451	90584076	0.134851	0.659024	9.12233	9.81787	9.02855	9.45037	9.84834	10.0571	10.499	9.93837	10.202	9.45732
68918	BC027666.1+NM_197988.1	1190005I06Rik	1452609_at	68918	8	123132503	123158282	123145392	0.193961	0.658941	7.48535	7.63038	7.4023	6.58297	7.00249	6.73168	7.64145	8.2049	7.54805	8.54874
17913	NM_008659.3	Myo1c	1419648_at;1419649_s_at;1449550_at;1449551_at	17913	11	75464192	75488134	75476163	0.107409	0.658668	8.66242	9.47873	8.37527	8.4357	8.29014	8.08587	9.14893	9.36521	9.12594	9.10427
353047	BC053079.1+NM_183034.1	Plekhm1	1454746_at	353047	11	103226408	103273978	103250193	0.0182521	0.658087	7.51444	8.13529	7.97609	7.70606	8.09762	7.82959	8.46224	8.65467	8.48689	9.56644
58240	NM_021429.1	Hs1bp3	1421994_a_at	58240	12	8320244	8349397	8334820	0.0466593	0.657745	5.7897	5.91637	5.84681	5.62387	5.69298	5.30512	6.15064	6.437	6.47302	6.0214
18950	NM_013632.2	Pnp	1416530_a_at;1453299_a_at	18950	14	51564212	51571688	51567950	0.0936265	0.65774	9.89599	9.78357	10.7144	10.0536	10.6353	10.5386	10.7755	11.1761	10.8323	10.5105
22750	NM_011763.2	Zfp9	1456483_at	22750	6	118411968	118418033	118415000	0.160175	0.656927	7.3236	7.17251	7.46247	8.68532	8.08193	8.22844	8.53147	8.41693	8.49951	8.03373
20209	M11130.1+NM_011314.1	Saa2	1449326_x_at	20209	7	54007203	54009682	54008442	0.0485346	0.656804	6.25778	6.33973	6.80743	6.1296	5.91661	6.11835	7.10524	6.88196	6.76796	6.17389
329015	NM_194348.3	1810013C15Rik	1426843_at	329015	19	6241668	6262304	6251986	0.0444877	0.656403	7.33912	7.74298	7.91901	7.898	8.01923	7.74074	8.23155	8.54533	8.52187	9.22024
74375	NM_028900.2	Gcc1	1424799_a_at;1429033_at	74375	6	28366691	28378390	28372540	0.0361658	0.656063	6.68532	6.77913	6.64628	6.61248	7.26856	6.99858	7.30648	7.60591	7.55099	6.83925
224814	NM_170680.2	Abcc10	1428009_a_at	224814	17	46440182	46464972	46452577	0.102911	0.656014	6.15414	5.59228	5.67612	5.55791	5.11809	5.5316	5.97117	6.40145	6.41049	7.07418
29871	NM_013883.1	Scmh1	1426241_a_at	29871	4	120078014	120202789	120140401	0.125179	0.655801	7.7022	8.14056	7.29248	7.70296	8.66363	8.46314	8.74805	8.73798	8.46386	8.41043
71780	AF288525.1+NM_023627.1	Isyna1	1415977_at	71780	8	73118389	73121187	73119788	0.264336	0.655733	10.6007	9.57664	11.5005	11.3139	9.86695	10.7786	11.1593	11.5384	11.0881	9.07446
13669	NM_010123.2+U14172.1	Eif3s10	1416659_at;1416660_at;1416661_at;1448425_at	13669	19	60837025	60866546	60851785	0.0756925	0.654983	9.18971	9.28396	9.76393	9.73626	10.3138	9.88568	10.3516	10.3421	10.3579	8.93626
68603	NM_026784.1	Pmvk	1427893_a_at	68603	3	89263122	89272928	89268025	0.151554	0.654881	8.65069	8.31023	8.30446	8.43752	8.57078	8.59721	8.97477	9.44917	8.97615	9.59206
66717	NM_025725.2	Ccdc96	1419306_at	66717	5	36827237	36830820	36829028	0.0651093	0.654813	4.93262	4.21867	4.53193	4.10337	4.86154	5.03572	5.33423	5.10139	5.37075	3.96732
56347	BC025032.1	Eif3s8	1415858_at;1415859_at;1456083_x_at;1456374_x_at	56347	7	133690426	133709897	133700161	0.00322077	0.654609	11.6764	11.5434	11.3305	11.4714	11.4117	11.3668	12.1172	12.1575	12.0893	11.096
13052	NM_001025192.2	Cxadr	1427321_s_at;1449949_a_at;1451865_at;1452391_at;1453282_at	13052	16	78301936	78360030	78330983	0.0967228	0.654378	7.75107	7.56317	8.00438	7.82085	7.71456	7.57111	8.55856	8.14304	8.47411	6.06334
19249	NM_011204.1	Ptpn13	1431791_a_at;1452127_a_at	19249	5	103854520	104027371	103940945	0.0492095	0.654336	5.87404	6.50919	6.15847	6.29119	5.71596	5.94803	6.58721	6.93043	6.6938	6.03903
216197	NM_175451.1	Ckap4	1426754_x_at;1426755_at;1452181_at;1455019_x_at	216197	10	83989050	83996633	83992841	0.319267	0.654247	7.65284	8.44262	8.51767	9.47593	9.03277	8.81954	9.80996	8.85583	9.26764	8.18903
215456	NM_001081089.1	A530057A03Rik	1456208_at	215456	2	127250935	127261828	127256381	0.465893	0.653727	3.80689	3.86593	3.77921	3.80944	3.49007	4.0674	5.19534	3.71881	4.4565	4.64151
225861	BC048922.1+NM_001024560.1	B930037P14Rik	1430002_at;1433449_at	225861	19	5495278	5510489	5502883	0.324254	0.653545	4.87331	5.29119	4.70699	5.1207	4.80548	4.75758	5.7568	5.96719	5.01427	6.04733
11409	BC016259.1+NM_007383.2	Acads	1460216_at	11409	5	115560309	115569333	115564821	0.0185154	0.653414	9.31166	9.28027	9.42808	9.26318	9.04997	8.94234	9.73049	9.89743	9.97008	10.9475
71492	BC031505.1	Bbs7	1454684_at	71492	3	36472064	36512336	36492200	0.135176	0.653203	6.24923	6.26431	6.12045	6.22436	6.92542	7.48894	7.21413	7.28787	7.09396	6.03755
68755	NM_026832.2	Cgrrf1	1430849_a_at;1430850_x_at;1434565_at	68755	14	47451919	47473865	47462892	0.0271914	0.653133	8.24442	7.9354	7.86861	7.43324	7.91892	7.68837	8.58622	8.56028	8.35739	8.41934
23954	AF099066.1+NM_011848.1	Nek3	1418947_at	23954	8	23238759	23276874	23257816	0.0811046	0.653125	7.56575	7.48405	7.28254	8.03311	8.33732	7.73197	8.19116	8.59403	8.39156	7.01954
209039	NM_153533.2	Tenc1	1452264_at	209039	15	101933366	101946822	101940094	0.165761	0.652342	7.60286	7.9104	8.68376	8.17203	9.08126	8.99233	9.15683	8.96812	9.05339	10.1578
213573	BC098333.1+NM_001025103.1	Efcab4a	1427367_at	213573	7	148646993	148652511	148649752	0.471419	0.652173	10.3934	10.065	10.2111	9.31735	7.54948	7.71913	9.67942	9.96349	9.94133	10.2178
320487	NM_177171.4	Heatr5a	1435241_at;1440543_at	320487	12	52976860	53072308	53024584	0.0407775	0.652115	8.9174	9.02354	8.69053	9.1147	9.59004	8.7809	9.52184	9.77241	9.72066	8.43412
53375	NM_016804.2	Mtx2	1430500_s_at	53375	2	74663904	74716488	74690196	0.0863125	0.651748	9.74874	9.24203	9.65712	9.64196	10.573	9.95037	10.5298	10.4597	10.3723	9.89268
109674	NM_028779.4	Ampd2	1426757_at;1438941_x_at	109674	3	107876980	107889569	107883274	0.0402605	0.651369	9.60353	9.71817	9.97924	10.2369	10.4436	10.118	10.5243	10.7822	10.6974	9.76013
227624	BC085507.1+NM_001024616.1	B230208H17Rik	1435067_at;1452370_s_at	227624	2	25438539	25463966	25451252	0.234351	0.650788	8.45071	8.49063	8.80901	8.43203	9.85868	9.98277	9.4993	9.62686	9.83811	8.64563
15184	NM_010412.3	Hdac5	1415743_at	15184	11	102057058	102091486	102074272	0.0998623	0.650781	9.40172	9.855	9.03007	8.95451	8.59022	8.71585	9.67009	9.80788	9.74806	9.68105
80914	BC023789.1	Uck2	1448604_at	80914	1	169156219	169215192	169185705	0.217653	0.650754	9.18218	8.84853	9.77913	9.98144	10.506	10.6002	10.5304	10.3388	10.5318	7.62287
71461	NM_175168.2	Ptk7	1452589_at	71461	17	46701423	46766453	46733938	0.128836	0.650406	9.56281	9.56688	9.65051	9.87013	8.94059	8.46758	10.1239	9.88151	9.97507	7.9285
79565	AY354927.1	Wbscr27	1418359_at	79565	5	135408243	135418506	135413374	0.176856	0.649964	8.45814	7.29408	8.45814	7.95461	7.84235	8.95077	8.53447	8.96323	8.93123	8.41791
17758	M72414.1+NM_008633.1	Mtap4	1416091_at;1416092_a_at	17758	9	109833962	109986450	109910206	0.128162	0.649461	9.20369	10.1769	8.59234	9.06522	9.28521	9.02624	9.88427	9.82865	9.91026	10.0373
74176	NM_028799.1	Tgm5	1430142_at	74176	2	120871847	120911577	120891712	0.0320549	0.649293	5.98984	6.23951	5.85506	6.03409	5.80463	5.94598	6.51414	6.78584	6.58245	5.86425
15939	BC051986.1	Ier5	1417612_at;1417613_at	15939	1	156945634	156946560	156946097	0.0176678	0.649158	8.60524	8.5642	8.90542	8.52636	8.30461	8.46754	9.1857	9.10711	9.34135	8.26932
17454	NM_008619.1	Mov10	1416380_at	17454	3	104597754	104621481	104609617	0.0712981	0.648109	7.27992	7.91845	8.24299	7.5561	8.0593	7.95354	8.61694	8.576	8.25653	7.18455
16987	BC029082.1+NM_146006.1	Lss	1420013_s_at;1420014_at;1432192_at	16987	10	75994363	76018226	76006294	0.0325991	0.647699	6.77268	6.49429	6.96245	6.74264	6.90367	7.23794	7.48335	7.65685	7.35974	6.82046
16835	NM_010700.2	Ldlr	1421821_at;1450383_at	16835	9	21528038	21554360	21541199	0.0777332	0.647212	9.18691	9.32068	8.55699	9.10314	8.54444	8.29116	9.61525	9.36322	9.46483	8.96357
103844	BC096427.1	AI842396	1448034_at	103844	11	70501863	70513657	70507760	0.07037	0.647127	5.31295	5.25749	5.60736	5.76377	6.07733	6.04495	6.09849	6.43241	6.4424	7.98359
109115	NM_178652.1	Supt3h	1434963_at	109115	17	44914120	45256233	45085176	0.00553365	0.646995	8.15253	8.16278	8.1972	8.06173	8.05008	7.94658	8.80727	8.66557	8.7536	8.66224
233210	BC025846.1	Prr12	1451560_at	233210	7	52283086	52308244	52295665	0.0186092	0.646814	7.05606	7.11264	6.69765	6.94289	7.12341	7.4249	7.74944	7.72852	7.64126	7.16192
242864	NM_178728.3	AB112350	1437872_at	242864	5	21168719	21207212	21187965	0.111867	0.646471	5.34869	6.00724	4.92708	5.10588	5.623	5.53714	5.79569	6.14044	6.27781	7.67898
21894	NM_011602.4	Tln1	1448402_at	21894	4	43544393	43575127	43559760	0.111992	0.646209	9.62796	10.133	9.91995	10.2294	9.04257	9.20381	10.4728	10.3339	10.2103	10.4297
494448	NM_028763.3	Cbx6	1424407_s_at;1429290_at	494448	15	79616782	79665118	79640950	0.01155	0.646169	9.40154	9.24735	9.54611	9.10579	9.49441	9.60122	10.0665	10.0613	10.0088	9.22517
67223	NM_026041.2	Rrp15	1417096_at	67223	1	188544971	188573204	188559087	0.180018	0.645328	9.05686	8.91917	9.66874	9.59655	10.2572	10.2045	9.98544	10.2799	10.5221	8.44446
21819	U76389.1	Tg	1450790_at	21819	15	66502332	66682275	66592303	0.178381	0.645254	4.32052	4.24229	4.43312	4.50181	4.31943	4.1578	5.09586	4.64264	5.18475	4.18651
99151	NM_207298.2	Ceecam1	1435345_at	99151	2	29725014	29738360	29731687	0.360879	0.644913	6.81605	6.8756	6.94642	7.35764	6.73816	7.21327	8.22564	7.14112	7.54155	7.50002
94067	NM_053164.3	Mrpl43	1415681_at	94067	19	45079504	45080932	45080218	0.0593114	0.644902	9.6188	9.90418	10.4773	10.1946	10.6258	10.3416	10.7746	10.8361	10.9052	10.1531
13390	NM_010053.1+U51001.1	Dlx1	1419845_at;1449470_at	13390	2	71367502	71372037	71369769	0.405783	0.644857	4.32532	4.16389	4.20845	4.39757	6.42683	6.26819	5.83553	5.54392	5.45024	4.29811
56470	NM_026446.2	Rgs19	1417786_a_at;1434940_x_at	56470	2	181423127	181428652	181425889	0.220819	0.644772	8.54491	7.54436	8.14112	7.82167	9.40727	8.94362	9.09706	9.08898	8.94976	8.15174
105418	NM_001033214.1	E330034G19Rik	1433798_a_at	105418	14	25112586	25129181	25120883	0.370601	0.644538	4.13929	4.18147	4.43089	4.22817	3.82015	4.03013	4.35507	5.41755	4.57605	4.12095
18053	NM_033217.3	Ngfr	1421241_at;1450177_at;1454903_at	18053	11	95430142	95449012	95439577	0.30349	0.644476	4.95126	5.03978	4.85709	4.91612	5.13715	5.12179	5.16338	5.7327	6.04895	5.22975
15165	AF028737.1+NM_010408.1	Hcn1	1450193_at	15165	13	118391507	118765609	118578558	0.437031	0.644119	4.38792	4.60064	4.55839	4.57372	4.92647	4.97356	5.07737	6.07616	4.78919	4.91024
107975	BC062886.1+NM_153129.2	Pacs1	1435762_at	107975	19	5133688	5273119	5203403	0.0768425	0.643745	8.17234	8.66485	8.21882	8.24456	8.60543	8.50955	8.80201	9.16866	9.16834	8.62059
246196	NM_178845.1	Zfp277	1433953_at	246196	12	41041633	41172361	41106997	0.13247	0.643419	9.33886	8.48327	8.97138	9.10817	9.35112	9.20043	9.50532	9.61226	10.0393	8.20723
227937	BC082578.1	Pkp4	1438677_at;1452209_at	227937	2	58999077	59193262	59096169	0.125488	0.642915	9.76248	9.86278	10.018	9.50805	10.744	10.718	10.6015	10.8753	10.7586	9.72543
20469	NM_011379.3	Sipa1	1416206_at;1441209_at	20469	19	5651194	5663660	5657427	0.127822	0.642322	7.48808	8.19468	7.77385	8.17725	8.20817	7.98785	8.29672	8.75261	8.79258	8.95658
75219	NM_173745.4	Dusp18	1437866_at;1451270_at	75219	11	3795243	3801299	3798271	0.0434471	0.641938	7.8956	7.90576	7.70122	7.36094	8.28511	8.12403	8.58234	8.50739	8.47242	6.86464
52850	NM_172718.1	Rutbc2	1429820_at;1447979_at;1447980_s_at	52850	5	113672249	113739759	113706004	0.0313314	0.641757	5.58465	5.8254	5.73466	5.88534	6.0643	6.09466	6.36368	6.49695	6.65915	6.06741
66868	NM_025813.1	Mfsd1	1424129_at;1437055_x_at;1451247_at	66868	3	67386669	67407013	67396841	0.136252	0.6412	8.28613	8.71994	9.50246	9.61934	9.5103	9.30709	9.83628	9.91716	9.64279	9.20649
104457	NM_026757.1	0610010K14Rik	1428679_s_at;1429252_at	104457	11	70048708	70051421	70050064	0.0500329	0.641098	8.47977	8.43278	8.60309	8.73961	9.10368	8.96043	9.18904	9.35116	9.54276	8.26449
19126	BC028286.1	Prom1	1419700_a_at	19126	5	44384861	44492920	44438890	0.458163	0.640047	8.36115	8.46215	9.30027	10.3621	10.5533	11.3383	10.5555	10.2252	10.328	10.1354
18569	NM_011050.2	Pdcd4	1418840_at;1456393_at	18569	19	53966721	54004342	53985531	0.278173	0.639705	9.30109	8.46683	10.103	10.6908	9.07741	9.6471	9.98302	10.4003	10.179	10.3391
66090	NM_026875.1	Ypel3	1426624_a_at	66090	7	133920492	133924028	133922260	0.0273865	0.639267	9.39966	9.17795	9.74954	9.89832	9.40928	9.63477	10.1846	10.1512	10.2167	11.0782
30853	BC003975.1+NM_145385.1	Mlf2	1423916_s_at	30853	6	124881450	124886156	124883803	0.0336107	0.63865	11.0095	11.0745	11.1323	10.9691	10.7111	10.3762	11.5224	11.5486	11.4813	11.3902
12702	BC052031.1+NM_007707.2	Socs3	1416576_at;1455899_x_at;1456212_x_at	12702	11	117827403	117830500	117828951	0.184809	0.638552	8.72708	8.32232	9.78607	9.51516	9.78437	9.58352	9.91412	10.1163	9.74447	8.63985
212632	BC027170.1+NM_183148.1	C79267	1426597_s_at	212632	4	139131492	139172985	139152238	0.198701	0.638464	9.47073	9.84643	9.06012	9.33229	9.31012	8.01456	9.5932	10.0468	9.79249	7.76108
81601	BC110675.1	Htatip	1433980_at;1433981_s_at	81601	19	5603017	5610050	5606533	0.0523455	0.63828	8.10113	8.15692	8.69623	8.69834	8.90267	8.15448	8.98252	9.2208	9.06641	8.35099
329777	NM_178016.2	Pigk	1428488_at;1435352_at;1452801_at	329777	3	152377068	152448814	152412941	0.0822129	0.638203	7.0788	7.45487	7.22481	7.26694	7.05548	6.84545	7.88531	7.94517	7.54731	7.78466
24050	NM_011889.2	Sept3	1417414_at;1439833_at	24050	15	82105365	82124872	82115118	0.123196	0.637916	5.50103	6.45655	5.56963	5.7751	6.73397	6.22985	6.52066	6.73334	6.79281	6.23221
69726	NM_027188.3	Smyd3	1452817_at	69726	1	180885177	181448172	181166674	0.0107993	0.636988	7.39321	7.77065	7.6184	7.976	7.63075	7.80079	8.27168	8.30986	8.42432	6.76312
52466	NM_026740.1	Slc46a1	1426714_at;1426715_s_at	52466	11	78279199	78285447	78282323	0.00501148	0.6361	7.23644	7.08364	7.25089	6.85377	7.18534	7.05111	7.6913	7.72566	7.82193	7.94047
80892	NM_030708.2	Zfhx4	1421433_at;1437556_at	80892	3	5218554	5415855	5317204	0.701157	0.635879	3.63012	3.80348	3.89095	4.69995	4.37688	4.23114	6.3962	3.68691	4.1408	6.86275
108899	NM_175381.5	2700081O15Rik	1437291_at	108899	19	7495039	7500394	7497716	0.29836	0.635777	6.0643	6.60795	7.1833	7.64806	8.43334	7.60434	7.78391	7.96974	7.92432	8.80229
72895	NM_028385.1	Setd5	1437206_at;1441125_at	72895	6	113027633	113103429	113065531	0.016165	0.635332	8.36172	7.96531	8.29339	7.93919	8.18636	8.38529	8.81048	8.94115	8.71999	7.72244
65100	NM_022987.1	Zic5	1425666_at	65100	14	122858382	122864899	122861640	0.0203066	0.635329	3.29465	3.88418	3.62058	3.64158	3.68684	3.8865	4.16695	4.37773	4.36848	3.73551
56541	BC082806.1	Habp4	1418927_a_at;1430869_a_at	56541	13	64263188	64287844	64275516	0.0276772	0.635193	6.791	7.09837	6.43199	6.5121	6.83432	6.85408	7.30592	7.54488	7.31571	7.03891
18575	BC032277.1+NM_001025568.1	Pde1c	1426036_a_at;1429643_a_at;1444067_at	18575	6	56022200	56312305	56167252	0.0151117	0.635005	4.29103	4.57525	3.99372	4.03039	4.13585	4.0795	4.82249	4.91143	4.72398	4.10801
64296	AB030191.1+NM_022419.1	Abhd8	1416863_at	64296	8	73980638	73987554	73984096	0.143181	0.634757	6.53527	7.43685	7.41389	7.59847	8.12678	7.04035	7.88767	8.18917	7.90325	7.47628
73166	NM_028454.2	Tm7sf2	1460684_at	73166	19	6062821	6067850	6065335	0.111042	0.634432	7.57182	6.78178	6.98648	6.86884	7.46112	7.08942	7.90439	7.90951	7.46913	8.40133
53322	BC010459.1	Nucb2	1418355_at	53322	7	123647883	123684068	123665975	0.05231	0.634139	9.17055	9.61569	9.39927	8.96127	8.65975	9.22626	9.83584	9.64346	9.93951	8.51072
51897	NM_145528.2	D2Ertd391e	1423793_at;1423794_at	51897	2	91514782	91550734	91532758	0.0228968	0.633873	7.44943	7.31414	7.29582	7.43297	7.65803	7.92452	8.11903	8.15147	8.16858	7.93359
69253	BC064051.1+NM_024441.2	Hspb2	1429888_a_at	69253	9	50559183	50560398	50559790	0.155528	0.633447	6.8704	7.47384	7.32129	7.33016	7.44233	6.88128	7.50952	7.98803	8.06244	8.29418
67026	NM_025920.3	Thap4	1424052_at;1447754_x_at	67026	1	95598512	95651357	95624934	0.068134	0.633379	9.24096	9.47781	9.1675	9.34475	9.98287	10.0924	10.0847	10.1826	10.286	9.35416
13026	NM_009981.2	Pcyt1a	1421957_a_at;1450434_s_at	13026	16	32431007	32474790	32452898	0.0506057	0.63308	7.60784	7.80645	8.01214	7.66343	8.02929	7.8499	8.64638	8.41763	8.31976	7.34354
68867	NM_175136.2	Rnf122	1454857_at	68867	8	32222318	32241943	32232130	0.0405367	0.632545	8.43983	8.05016	7.94471	8.16599	8.40139	8.06591	8.62827	8.87348	8.92989	7.80882
72535	NM_028270.2	Aldh1b1	1451260_at	72535	4	45811993	45817473	45814733	0.0261647	0.631205	4.49946	4.73371	4.90991	4.9635	5.00879	5.245	5.49164	5.54666	5.53549	4.53332
18128	AF508809.1+NM_008714.2	Notch1	1418633_at;1418634_at	18128	2	26313556	26365177	26339366	0.0299137	0.631053	9.16878	9.42957	8.98211	8.71459	9.23846	9.0904	9.57435	9.80462	9.82615	9.27524
235633	AB107016.1+NM_146228.3	Als2cl	1427533_at;1433769_at	235633	9	110782678	110803034	110792856	0.260072	0.631009	7.71362	8.53652	7.66824	6.82531	7.16985	6.76657	7.72293	8.34994	8.16021	8.03892
69090	BC030905.1+NM_026937.1	Ascc1	1460703_at	69090	10	59465593	59562734	59514163	0.0542585	0.630627	8.17941	8.42183	8.76757	8.60203	8.29595	8.70325	9.22393	8.91456	9.23841	8.88315
20502	NM_009197.2	Slc16a2	1418445_at;1418446_at	20502	X	100892753	101017327	100955040	0.279049	0.630436	7.5595	9.02266	8.20397	7.28916	7.06892	8.21205	8.85751	8.44778	8.26414	7.34318
233871	BC054483.1+NM_183020.1	Atxn2l	1438668_x_at;1456476_at	233871	7	133635224	133646816	133641020	0.023038	0.629938	8.74859	8.54594	8.52704	8.54382	8.71	8.47907	9.31959	9.24544	9.10202	8.9148
226562	NM_001081290.1	Bat2d	1429432_at;1429433_at;1438663_at;1440506_at;1445372_at	226562	1	164601916	164670687	164636301	0.348475	0.629684	9.12374	9.03645	8.99086	9.17684	10.9226	10.8379	10.2115	10.4034	10.3183	8.77232
12033	BC021661.1+NM_007530.2	Bcap29	1417077_at	12033	12	32280226	32319464	32299845	0.311305	0.629156	8.50384	7.88396	7.98951	7.93306	9.68369	8.75962	8.67231	9.12005	9.47195	8.79957
67266	NM_026062.2	2900024C23Rik	1423666_s_at;1429503_at;1451077_at	67266	5	108337357	108416052	108376704	0.141642	0.62903	7.51657	7.36732	7.70531	7.99642	8.7962	8.31931	8.44684	8.65873	8.63209	7.40702
269037	BC058104.1+NM_201354.1	Gm672	1436047_at	269037	18	75590878	75857208	75724043	0.146673	0.628872	7.90669	8.53902	7.61247	8.19065	7.62191	7.93023	8.64381	8.85968	8.28362	8.69616
11636	NM_021515.2	Ak1	1422184_a_at	11636	2	32477278	32490999	32484138	0.518377	0.628852	6.69416	7.98713	7.51607	8.56667	7.27354	7.94048	9.20484	7.69318	7.97756	11.5226
210029	NM_144797.2	Metrnl	1424356_a_at;1457941_at	210029	11	121562858	121578697	121570777	0.193028	0.627695	7.4215	8.55681	7.53467	7.64716	8.71807	8.25644	8.94038	8.61422	8.39582	8.66389
105727	NM_134086.2	Slc38a1	1415903_at	105727	15	96405116	96472681	96438898	0.363062	0.627385	7.07951	6.42901	8.57806	8.36836	6.78065	8.01565	8.49652	7.85131	8.15994	7.13361
21898	NM_021297.2	Tlr4	1418162_at;1418163_at	21898	4	66488645	66590136	66539390	0.193028	0.626464	8.29873	7.93824	7.74678	7.27742	7.01531	6.60668	7.98482	8.11755	8.2186	7.40956
73703	AY561246.1+NM_028615.1	Dppa2	1429654_at;1431767_at;1453223_s_at	73703	16	48310590	48319625	48315107	0.266675	0.626125	3.38206	3.6091	3.60535	3.6091	3.60004	3.47126	3.89202	4.01491	4.6099	3.22148
107271	NM_134151.2	Yars	1460638_at	107271	4	128866373	128896851	128881612	0.0166851	0.625493	9.42574	9.64026	9.57076	9.34738	9.69679	9.25396	9.98474	10.1706	10.1886	9.05004
72999	BC023874.1	Insig2	1417980_a_at;1417981_at;1417982_at	72999	1	123200934	123229157	123215045	0.0584891	0.625342	9.05411	9.38245	8.43282	8.67548	8.67163	8.59811	9.60028	9.33664	9.3464	8.70978
64209	AB034991.1+NM_022331.1	Herpud1	1435626_a_at;1448185_at	64209	8	96910400	96919258	96914829	0.0685394	0.62514	9.38694	9.17075	9.6422	9.43212	9.25592	8.98364	9.74956	9.91508	10.1466	9.76256
15410	NM_010458.2	Hoxb3	1427605_at;1444204_at;1456229_at	15410	11	96184440	96209244	96196842	0.417577	0.624083	6.22426	6.63843	6.16166	6.65627	8.22446	8.68451	7.86839	7.62314	7.67551	7.52948
65254	BC065054.1+NM_023047.2	Dpysl5	1441246_s_at;1449290_at	65254	5	31013937	31101748	31057842	0.113389	0.623983	5.53411	5.97458	5.02231	4.8713	4.81714	4.82512	5.76691	5.6934	5.93392	4.67019
69660	NM_027154.3	Tmbim1	1417162_at	69660	1	74334827	74350935	74342881	0.0261291	0.623582	10.4314	10.772	10.4291	10.0408	10.3164	10.1927	10.9849	10.9619	11.0153	10.9515
22724	BC091651.1+NM_009565.4	Zbtb7b	1420663_at;1455071_at	22724	3	89181566	89197125	89189345	0.0221701	0.623318	8.31318	8.534	8.07868	8.07625	7.98956	7.95917	8.65981	8.902	8.78357	8.5414
170716	BC003954.1	Cyp4f13	1418767_at	170716	17	33061635	33084306	33072970	0.0229585	0.622611	6.47858	7.01202	6.61279	6.47387	6.33252	6.55047	7.06116	7.27675	7.26005	8.24301
16997	NM_013589.2	Ltbp2	1418061_at	16997	12	86124163	86217482	86170822	0.405097	0.622422	9.72508	10.7023	9.89507	9.78358	8.64401	8.56352	10.6797	10.1778	9.66657	9.30694
17067	D86232.1	Ly6c	1421571_a_at;1445347_at	17067	15	74875451	74879243	74877347	0.525787	0.622239	7.37246	8.53927	10.9587	9.22476	10.2922	10.243	10.3239	10.2038	9.65422	12.0798
74616	NM_029022.1	Scrn3	1426916_at;1426917_s_at;1433693_x_at	74616	2	73150711	73173938	73162324	0.0935549	0.622023	6.80023	7.12673	7.0798	7.43755	7.20744	7.45815	7.55318	7.8767	7.99114	7.71093
27280	NM_013750.1	Phlda3	1449002_at	27280	1	137662760	137665710	137664235	0.12479	0.621499	9.12438	9.61635	9.83253	10.2493	10.2113	9.59356	10.6611	10.2093	10.3079	11.9234
14869;14870	BC094623.1;NM_013541.1	Gstp1;Gstp2	1449575_a_at	14869;14870	19	4040351	4042216	4041283	0.0534702	0.62124	10.9891	11.4945	11.8991	11.8735	11.6714	11.4473	12.0237	12.2406	12.2868	12.5972
272009	NM_177774.2	Srrp	1437168_at	272009	4	33295966	33320315	33308140	0.325815	0.620806	3.10778	3.10399	3.24689	3.14705	3.1476	3.37477	4.34323	3.52432	3.55891	3.15906
13732	NM_010129.1+U87948.1	Emp3	1417104_at	13732	7	53173398	53176658	53175028	0.432259	0.620717	7.36319	9.88911	8.28072	9.19702	10.0548	9.94853	9.84462	9.47612	9.90811	9.94992
56336	NM_019835.2	B4galt5	1421967_at;1433617_s_at	56336	2	167123944	167174678	167149311	0.0822129	0.62046	6.35995	6.98381	7.27502	6.60939	6.76035	6.40792	7.52229	7.12969	7.40761	6.59671
104923;106389	BC056626.1+NM_134111.2;NM_134052.2	Adi1;Eaf2	1438759_x_at;1449076_x_at	104923;106389	12	29360096	29367034	29363565	0.170309	0.620388	10.7679	10.6504	10.5728	10.5356	10.5976	10.3965	10.9483	11.1818	11.4914	11.622
108148	NM_139272.2	Galnt2	1425610_s_at;1426756_at;1431443_at;1452182_at	108148	8	126755294	126869618	126812456	0.0591733	0.62038	8.56712	8.66791	8.48555	8.63148	9.42574	9.02051	9.42882	9.36587	9.46561	9.17366
233875	BC055928.1	Ccdc95	1424428_at	233875	7	133995094	134005876	134000485	0.0185154	0.619653	8.65129	8.88317	8.71005	8.36136	8.69089	8.57432	9.19531	9.19982	9.39937	8.60826
12709	NM_021273.3	Ckb	1455106_a_at	12709	12	112907573	112910508	112909040	0.534676	0.619354	7.01853	8.48105	8.07549	8.78945	8.5942	8.87026	9.76576	8.87629	8.1305	9.94439
104458	NM_025936.1	Rars	1416312_at	104458	11	35621885	35648004	35634944	0.0326665	0.619301	10.6593	10.7067	10.8208	10.745	11.1915	11.0772	11.4036	11.3999	11.6546	9.97872
17164	BC063064.1+NM_008551.1	Mapkapk2	1426648_at	17164	1	132950281	132994144	132972212	0.0369187	0.619055	9.48312	10.1673	9.60311	9.65672	10.1847	9.83309	10.3705	10.487	10.4637	10.1166
54343	BC052460.1+NM_019426.2	Atf7ip	1449192_at	54343	6	136467372	136555898	136511635	0.0704645	0.618396	7.74876	7.96318	7.76313	7.17435	8.17772	8.18024	8.35028	8.63106	8.37754	7.12669
113868	NM_130864.3	Acaa1a	1456011_x_at;1456737_x_at	113868	9	119250578	119259412	119254995	0.293932	0.617893	6.67597	7.19216	6.9987	6.62287	6.48384	6.51557	7.42947	7.7746	6.89417	7.91873
224432	BC057592.1+NM_178923.3	Sfrs15	1427333_s_at;1452396_at;1459999_at	224432	16	90229401	90284670	90257035	0.109268	0.61746	6.87708	7.0878	6.94993	6.75172	7.78069	7.78716	7.86282	7.84243	7.76431	7.08881
268721	NM_027996.1+NM_175544.3	2310021P13Rik	1428383_a_at;1443342_at	268721	14	21526774	21542840	21534807	0.0418047	0.61737	7.07841	7.52099	6.89183	7.23835	7.27263	7.53723	7.73389	8.04523	7.8427	7.96147
107932	NM_145979.2	Chd4	1436343_at;1438476_a_at;1451295_a_at	107932	6	125045999	125080609	125063304	0.0176857	0.617231	9.11082	8.75151	9.02267	8.56869	8.76626	9.05115	9.44459	9.61697	9.42568	8.26029
21770	AY338234.1	Ppp2r5d	1450560_a_at	21770	17	46819941	46841896	46830918	0.0728009	0.616733	9.30087	9.43379	9.00157	9.20571	9.13148	9.15155	9.64463	10.0083	9.80972	9.13469
14284	BC065131.1+NM_008037.3	Fosl2	1422931_at;1437247_at	14284	5	32438223	32456084	32447153	0.00631429	0.61662	8.55212	8.60764	8.52625	8.39679	8.52399	8.24804	9.0898	9.10178	9.0857	8.39939
71720	NM_027881.1	Osbpl3	1428484_at;1446746_at	71720	6	50246800	50406081	50326440	0.204746	0.61624	9.02838	9.95022	8.52582	8.42314	8.23559	8.4141	9.35226	9.50717	9.27792	7.53722
237353	BC057304.1+NM_172788.2	Sh3md4	1456946_at	237353	10	58276851	58601661	58439256	0.275085	0.616162	5.58938	5.32413	5.23145	5.47276	5.53867	5.60884	5.62374	6.37497	6.23239	5.41839
80912	BC050747.1	Pum1	1423117_at;1456054_a_at;1460325_at	80912	4	130219278	130337451	130278364	0.123287	0.615493	9.11892	8.73037	8.73808	8.65244	9.76212	9.63817	9.79752	9.70802	9.66099	8.78903
106672	NM_001002895.2	AI413582	1452599_s_at	106672	17	27700716	27702647	27701681	0.0379375	0.614631	7.67597	7.97703	7.60438	7.67213	7.85529	7.88825	8.38949	8.2534	8.53753	7.68499
242736	NM_172877.1	4732496O08Rik	1430605_at;1434566_a_at;1434567_at;1439160_at	242736	4	143002329	143010994	143006661	0.264558	0.614362	7.65239	7.56545	7.27925	7.45138	5.96044	6.18805	7.75883	7.5284	7.60434	6.88455
68929	BC003880.1	Mospd3	1453961_a_at;1460452_at	68929	5	138037873	138042272	138040072	0.00554019	0.614344	7.07053	7.06914	7.06933	7.07177	6.7027	7.07921	7.59754	7.59765	7.67918	7.50566
245128	BC086454.1	AU018091	1435154_at	245128	7	3154665	3169204	3161934	0.434059	0.614161	7.1527	8.54476	7.69965	7.24275	5.51442	6.06575	7.58651	7.52612	7.83988	5.46244
18029	NM_026756.2	Nfic	1422565_s_at;1427665_a_at;1429148_at;1435527_at;1450661_x_at	18029	10	80863647	80889902	80876774	0.0525029	0.613551	7.63643	7.54695	7.72313	6.92167	7.09408	7.07366	8.0086	7.84777	7.98224	8.39548
14789	NM_013534.4	Leprel2	1449531_at	14789	6	124791113	124807705	124799409	0.32925	0.612842	5.63579	5.72447	5.74909	7.10814	6.49507	6.93878	7.33749	6.47563	6.85108	6.92856
16956	NM_008509.2	Lpl	1415904_at;1431056_a_at	16956	8	71404454	71430831	71417642	0.671359	0.612793	5.58483	6.12403	8.43546	6.65384	10.1322	8.69955	9.10836	7.77633	7.76866	12.9008
74018	BC046828.1	Als2	1417783_at	74018	1	59219776	59294063	59256919	0.168625	0.612507	8.35591	8.82515	8.02573	8.02775	8.62739	8.43429	8.73687	9.33503	8.91373	7.94499
71856	BC116847.1+BC116875.1+NM_027961.1	Wfdc3	1460012_at	71856	2	164556680	164571431	164564055	0.538982	0.612397	8.09271	10.956	7.85492	6.9302	8.44792	8.63791	9.15035	9.42072	8.72594	5.22292
381201	NM_001033448.1	Gm962	1439156_at	381201	19	5568025	5571261	5569643	0.0537956	0.612324	6.82105	7.30898	7.36539	7.2587	6.90181	6.64576	7.52163	7.8458	7.62039	7.2993
235293	NM_172769.1	Sc5d	1424709_at;1451457_at	235293	9	42062222	42072329	42067275	0.116523	0.612261	9.94316	10.1893	9.57153	9.25582	9.64225	8.93973	10.3135	10.304	9.99017	10.3271
69551	BC058626.1+NM_175149.3	2310022B05Rik	1428910_at	69551	8	127159666	127187269	127173467	0.0556971	0.612023	9.7276	9.78365	9.47149	9.90941	10.3237	10.1775	10.4243	10.7002	10.4082	9.70283
227620	NM_001033293.1	Uap1l1	1436890_at	227620	2	25215416	25221135	25218275	0.0865808	0.611194	8.53513	8.93719	9.20101	9.21675	8.30111	8.34328	9.27632	9.4527	9.3718	8.65028
17681	NM_010827.2	Msc	1418417_at	17681	1	14743427	14746047	14744737	0.299812	0.610692	5.93837	5.96066	6.24036	6.2115	6.15792	5.83722	6.37938	6.46381	7.16191	7.87143
67442	NM_026159.4	Retsat	1424715_at	67442	6	72548469	72558408	72553438	0.0157852	0.610338	7.66835	7.15404	7.23713	7.06089	7.35597	7.38087	7.86771	7.97677	7.91517	9.9725
70599	BC008560.1	Ssfa2	1423613_at	70599	2	79475582	79513123	79494352	0.139037	0.610287	9.652	9.49244	9.98247	9.34648	10.7539	10.1467	10.4457	10.5527	10.5194	9.61913
29811	BC012963.1	Ndrg2	1448154_at	29811	14	52524958	52533071	52529014	0.372771	0.609711	6.0049	6.14424	6.97876	7.97954	7.75585	8.20855	7.67892	7.751	7.93513	11.455
110173	BC031409.1+NM_027288.2	Manba	1450626_at	110173	3	135148578	135234293	135191435	0.12415	0.609682	8.05264	9.11916	7.80842	8.44635	8.47317	8.22242	9.19045	8.90961	8.79007	8.40283
17760	NM_001048167.1	Mtap6	1422550_a_at;1457316_at	17760	7	106415957	106485646	106450801	0.0661477	0.609438	5.21183	5.44613	5.7966	6.00352	5.56624	5.62267	6.10805	6.43906	6.10469	7.00668
110611	BC027788.1+NM_133808.2	Hdlbp	1415987_at;1415988_at;1419806_at;1419869_s_at;1449615_s_at	110611	1	95304343	95342229	95323286	0.144181	0.609227	8.3299	8.5239	8.56843	8.8117	9.45569	9.59502	9.4745	9.54042	9.45507	8.07539
22059	NM_011640.1	Trp53	1426538_a_at;1427739_a_at	22059	11	69393861	69405375	69399618	0.0598848	0.609015	10.2536	9.77901	10.0161	9.99303	10.699	9.79272	10.558	10.6864	10.8494	8.41079
434204	BC050804.1	Whdc1	1436792_at;1438433_at	434204	7	88716164	88741374	88728769	0.155167	0.608731	5.52587	5.51827	5.64408	5.12246	6.3171	6.14688	6.62782	6.20035	6.13535	6.10724
170758	NM_133223.2	Rac3	1420554_a_at	170758	11	120582779	120585283	120584031	0.211715	0.608653	9.80243	9.91459	8.91622	8.89785	8.90544	8.41645	9.49835	9.72933	10.0248	8.15313
15278	NM_008249.2	Tfb2m	1423441_at;1441268_at	15278	1	181458187	181476398	181467292	0.0528721	0.607412	9.32882	9.1027	9.10631	9.24941	9.93858	9.59041	9.88937	9.93621	10.1548	9.71331
83396	NM_031184.3	Glis2	1416598_at;1416599_at	83396	16	4594713	4615957	4605335	0.0836549	0.607227	7.90137	9.07487	8.3672	8.56741	8.85576	8.42837	9.22412	9.01501	9.18004	7.50665
19730	L07924.1+NM_009058.1	Ralgds	1460634_at	19730	2	28368847	28408590	28388718	0.0397749	0.607051	9.07237	8.74896	9.41604	8.82686	8.98597	9.24319	9.48453	9.71999	9.76332	9.37634
67451	NM_026163.1	Pkp2	1420259_at;1429183_at;1449799_s_at	67451	16	16213411	16272805	16243108	0.560557	0.606468	9.51207	9.90864	9.22195	8.77152	6.28537	7.06869	9.28915	8.89048	9.0239	8.65922
264134	BC066060.1+NM_153600.2	Ttc26	1435401_at	264134	6	38331990	38377646	38354818	0.2428	0.606362	7.58097	7.62022	7.26336	7.44585	8.85034	8.76274	8.50861	8.51549	8.55672	5.94758
12496	U91511.1	Entpd2	1418259_a_at	12496	2	25251423	25256835	25254129	0.285166	0.606356	7.42254	6.69442	7.34094	7.40312	7.51644	7.75507	7.47336	8.13335	8.27863	9.60042
116914	NM_054087.2	Slc19a2	1417902_at;1426117_a_at;1441315_s_at	116914	1	166179196	166195497	166187346	0.0364086	0.606096	7.09724	6.97571	6.29279	6.81955	6.92171	7.01437	7.56068	7.33962	7.47866	6.18557
242481	NM_172868.2	Palm2	1441055_at;1459377_at	242481	4	57447119	57909856	57678487	0.306843	0.605725	7.10366	8.10463	6.6535	6.69391	8.36889	7.7211	7.73795	8.38227	8.01981	7.52553
103425	NM_134009.1	Ncln	1424203_at	103425	10	80949205	80959109	80954157	0.0143059	0.605607	9.37164	9.32341	9.26064	9.10051	8.9305	8.87867	9.66278	9.76536	9.82137	9.28218
233575	NM_145583.2	Frag1	1424614_at	233575	7	109371299	109387073	109379186	0.0640465	0.605153	8.82835	8.25878	8.67181	8.07085	8.63879	8.35633	9.27257	8.90423	9.05112	7.75992
232934	AF364868.1+NM_145579.1	P42pop	1451592_at	232934	7	19576668	19587112	19581890	0.116523	0.604916	6.72791	6.73041	6.97648	7.32656	7.53827	7.24307	7.41351	7.81994	7.85265	7.42012
56190	NM_019547.1	Rbm38	1421265_a_at	56190	2	172847433	172860226	172853829	0.0589853	0.604794	7.67477	8.01629	7.51028	7.52289	7.95252	8.02284	8.32217	8.2472	8.5948	9.70478
19124	L39017.1+NM_011171.1	Procr	1420664_s_at	19124	2	155576853	155581003	155578928	0.0951759	0.604745	6.06676	6.9719	6.92575	6.98717	7.20027	7.01931	7.64637	7.28612	7.46734	8.7034
19697	NM_009045.4	Rela	1419536_a_at	19697	19	5637759	5648130	5642944	0.0446957	0.604548	10.3234	10.8527	10.6046	10.4841	10.8476	10.2582	10.9857	11.2319	11.2813	10.8001
245847	BC037005.1+NM_172935.2	Amdhd2	1434855_at	245847	17	24292802	24300696	24296749	0.193028	0.604429	7.47753	8.10252	8.99896	8.98001	8.23674	7.8934	8.80336	9.01727	8.83724	8.89276
12571	NM_009873.2	Cdk6	1460291_at	12571	5	3344312	3522225	3433268	0.12704	0.60435	4.8822	5.29775	5.62489	5.66625	4.89073	5.15569	6.14485	5.6534	5.77356	5.30962
12014	NM_007521.2	Bach2	1437667_a_at	12014	4	32325925	32668174	32497049	0.293963	0.604348	5.63363	5.30218	5.60432	5.29488	7.13708	6.73214	6.68781	6.47825	6.4991	6.26618
320655	NM_001033537.2	Perld1	1435037_at	320655	11	98249986	98261804	98255895	0.0561481	0.60317	6.46147	6.45179	6.15975	6.0493	6.4424	6.31093	6.72191	6.99051	7.03491	5.40416
15505	NM_013559.2	Hsp110	1423566_a_at;1425993_a_at	15505	5	150416862	150438913	150427887	0.199987	0.602563	8.91957	9.49925	10.3434	9.73196	10.5343	10.0726	10.3108	10.6916	10.3558	9.00385
234740	NM_001033321.1	4932417I16Rik	1456602_at	234740	8	114437832	114457691	114447761	0.0901717	0.601859	7.71379	7.42296	7.23458	7.60196	7.85084	8.33405	8.17907	8.19728	8.50831	7.1589
227292	AY028804.1+NM_153088.1	Ctdsp1	1452055_at	227292	1	74438173	74443832	74441002	0.0287737	0.600496	10.0929	10.4549	10.032	10.1329	10.3147	10.4085	10.686	10.9003	10.9332	10.9687
240641	NM_183046.1	Mphosph1	1439695_a_at;1440924_at;1449612_x_at	240641	19	34999116	35050233	35024674	0.0855084	0.600351	7.16386	7.16955	7.30219	7.04091	8.07245	7.56689	7.78683	8.10496	8.06719	3.85647
76498	NM_023824.3	Paqr4	1423101_at	76498	17	23873709	23877319	23875514	0.129199	0.60023	9.02924	9.73426	8.68264	8.44398	8.94031	8.60415	9.30048	9.69156	9.52594	8.97693
56419	BC085191.1	Diap3	1422944_a_at	56419	14	87055174	87541031	87298102	0.0404319	0.599808	8.18644	8.16802	7.66118	7.6887	7.84322	7.48868	8.46162	8.43583	8.4201	4.23358
75735	NM_023792.1	Pank1	1418715_at;1431028_a_at	75735	19	34885385	34953566	34919475	0.232835	0.599724	7.07483	6.85529	6.74442	6.19196	7.69446	7.83709	7.84235	7.79337	7.36248	8.63494
70911;71721	NM_024244.3;NM_178621.2	1200015N20Rik;Phyhipl	1436761_s_at;1437062_s_at;1448557_at	70911;71721	10	70020434	70062025	70041229	0.067215	0.598829	3.58261	3.41487	3.82827	3.90461	3.8923	3.92555	4.19704	4.56439	4.30915	4.88156
665270	NM_001081407.1	Plb1	1430666_at;1437893_at	665270	5	32535087	32666729	32600908	0.520431	0.598554	5.89371	8.8643	6.55794	5.6165	6.3563	6.39178	6.82273	7.78748	7.02571	7.13877
66072	NM_025333.3	0610038F07Rik	1428880_at;1452941_at	66072	19	10576842	10599635	10588238	0.0541483	0.598286	8.2068	8.67137	9.08266	8.98406	9.01264	8.74013	9.37048	9.36261	9.41059	9.46451
50760	BC026470.1	Fbxo17	1421746_a_at	50760	7	29501823	29523163	29512493	0.0527173	0.598149	6.58077	5.95778	6.9224	6.69731	6.36804	6.3465	7.12234	6.95743	7.15107	5.7557
237504	NM_146240.2	Pamci	1427942_at	237504	10	101974856	102009194	101992025	0.294652	0.597949	4.59481	3.56884	5.33987	4.04806	3.75454	4.6678	5.31721	4.81792	4.64567	4.75171
110460	NM_009338.1	Acat2	1435630_s_at	110460	17	13135907	13153578	13144742	0.063053	0.59794	11.0952	11.1361	10.4124	10.8852	11.0713	10.8147	11.4144	11.7119	11.375	12.1244
20443	D28941.1	St3gal4	1425668_a_at	20443	9	34854164	34924395	34889279	0.408107	0.59762	6.05664	7.70556	7.76465	7.34409	6.21982	5.30974	7.41984	7.3732	7.20008	7.48463
21346	NM_178598.2	Tagln2	1426529_a_at;1439407_x_at;1449792_at	21346	1	174430178	174437511	174433844	0.0419805	0.59761	11.3817	11.7181	11.1649	10.8456	11.1934	11.0809	11.8407	11.6991	11.9453	9.66838
18432	BC052889.1	Mybbp1a	1423430_at;1423431_a_at	18432	11	72254871	72265050	72259960	0.116646	0.597404	10.0472	10.1101	10.4338	10.4391	11.0382	11.002	10.8884	11.1662	11.2728	9.87468
56327	NM_019722.3	Arl2	1422549_at	56327	19	6134387	6141140	6137763	0.12027	0.597347	7.3694	7.92951	8.47351	8.45794	8.38073	8.60777	8.87007	8.67799	8.85341	9.70727
243846	BC021915.1+NM_172297.1	Ccdc9	1453609_s_at	243846	7	16860814	16870008	16865411	0.0819404	0.596862	8.23984	8.28421	8.26811	8.52537	8.67413	8.92511	8.8443	9.18167	9.223	8.67181
15368	NM_010442.1	Hmox1	1448239_at	15368	8	77617521	77624488	77621004	0.27861	0.596609	7.96772	8.62632	8.52752	8.82018	6.97753	8.94659	8.95079	9.065	8.70697	7.77391
16181	NM_031167.3	Il1rn	1423017_a_at;1425663_at;1451798_at	16181	2	24192380	24206984	24199682	0.493597	0.596374	8.04308	8.89434	8.13972	7.24194	5.88216	6.22959	8.01947	8.32309	7.66198	5.52862
110948	BC050090.1+NM_139145.2	Hlcs	1425607_at	110948	16	94352018	94511893	94431955	0.0229139	0.596115	6.36701	6.93743	6.6681	6.61142	6.73163	6.99331	7.26462	7.23688	7.4413	7.20004
57895	NM_175098.2	Ccdc126	1434313_at	57895	6	49269306	49291580	49280443	0.0967228	0.59604	7.61882	8.76741	8.2203	8.09107	8.70673	8.19008	8.94066	8.74562	8.89905	7.74192
224092	NM_178069.3	Lsg1	1437630_at	224092	16	30561459	30587649	30574554	0.0404006	0.59588	8.1224	8.45657	8.69058	8.29495	8.04636	7.86708	8.7904	8.80673	8.92948	6.74061
12607	NM_001024806.2	Cebpz	1420497_a_at;1429962_at;1435755_at	12607	17	79319093	79336390	79327741	0.0508164	0.595867	7.81935	7.89372	7.6849	8.16244	8.21634	8.03563	8.43013	8.75052	8.51314	7.57685
66607	BC069842.1+NM_025658.3	Ms4a4d	1418990_at	66607	19	11611296	11632954	11622125	0.765741	0.595822	5.21532	6.31688	5.90662	6.78928	6.35015	6.04714	8.57342	5.13545	6.39129	8.2111
22401	NM_009517.2	Zmat3	1449353_at	22401	3	32233714	32264587	32249150	0.2395	0.595622	8.03867	8.66945	7.64749	8.58826	8.65228	8.80059	9.41293	8.78647	8.78583	8.71624
73893	BC049695.1+NM_178388.2	4930425N13Rik	1453341_a_at	73893	9	59366493	59373308	59369900	0.0865808	0.59548	3.41933	3.61701	3.25498	3.2265	3.4575	3.39813	4.04755	4.14458	3.78103	3.66118
22241	BC059835.1	Ulk1	1416504_at;1448370_at	22241	5	111213507	111239116	111226311	0.0229616	0.594381	8.51949	8.38395	8.20821	8.08032	8.75647	8.53173	8.9545	9.10801	8.96072	8.77146
26432	AF080572.1+NM_011961.1	Plod2	1416686_at;1416687_at	26432	9	92437102	92503258	92470180	0.136104	0.593672	10.1175	10.8292	10.496	11.0492	11.2219	11.3567	11.3232	11.6653	11.3278	7.97939
60322	BC019204.1	Chst7	1449402_at	60322	X	19636696	19674644	19655670	0.333931	0.593493	5.74078	5.67626	5.59299	5.87304	6.54497	6.41259	6.03084	6.71902	6.95094	6.2475
54199	NM_017466.3	Ccrl2	1427736_a_at	54199	9	110957339	110960010	110958674	0.224729	0.593162	8.54087	8.31738	8.97179	7.88854	8.50194	7.81132	9.03085	9.2185	8.54605	7.19711
74480	NM_028966.2	Samd4	1429449_at;1454382_at	74480	14	47502664	47725486	47614075	0.0321133	0.592639	4.59416	4.50376	4.57892	4.79378	4.27733	4.38995	5.03299	5.03967	5.27421	4.61478
107071	BC024478.1	Wdr74	1416890_at	107071	19	8810317	8815108	8812712	0.0954418	0.592543	8.97711	9.16471	9.73215	9.63678	10.0081	9.65882	9.93958	10.116	10.3109	9.14049
83410	BC026995.1	Cstf2t	1415920_at	83410	19	31157523	31161080	31159301	0.197159	0.592132	10.5672	9.40117	10.7423	11.0741	10.9758	10.5563	11.0672	11.126	11.2416	10.6124
19682	NM_134006.4	Rdh5	1418808_at	19682	10	128350649	128356353	128353501	0.275451	0.591373	6.782	6.62985	6.5221	6.69193	7.34311	7.08701	6.97341	7.58419	7.74452	7.26504
16478	NM_010592.3	Jund1	1449117_at	16478	8	73222848	73224514	73223681	0.0530029	0.59109	12.2118	12.0219	11.8213	11.564	11.6029	11.3064	12.2622	12.4232	12.3521	12.3469
74195	NM_028811.1	Elp3	1426643_at;1436762_x_at;1437338_x_at	74195	14	66149292	66211837	66180564	0.0269781	0.590474	8.76509	8.52452	8.67466	8.78599	8.64208	9.04345	9.18077	9.40939	9.39916	9.08376
71393	NM_027782.1	Kctd6	1428186_at	71393	14	9046654	9056075	9051364	0.0404006	0.590313	9.35088	8.90382	8.51229	8.8286	9.17445	8.94069	9.49937	9.60167	9.52526	9.11995
11518	NM_013457.2	Add1	1420953_at;1420954_a_at;1450054_at	11518	5	34916461	34974954	34945707	0.0250451	0.590242	9.32654	9.37463	8.99941	9.10353	8.82367	8.8323	9.62703	9.70067	9.67307	9.37044
15239	BC003239.1+NM_008244.2	Hgs	1416540_at	15239	11	120328949	120345293	120337121	0.024054	0.590161	10.0231	10.1015	9.98082	9.74329	9.48395	9.69815	10.3887	10.4691	10.4281	10.1889
65961	NM_023054.1	Crlz1	1417583_a_at	65961	5	88983508	88985108	88984308	0.0452834	0.589501	9.84854	9.46379	9.78587	9.91922	10.1416	10.3342	10.4232	10.6475	10.4444	9.3003
15959	L32974.1+NM_010501.1	Ifit3	1449025_at	15959	19	34658019	34663526	34660772	0.582027	0.589266	8.66179	10.3065	10.3912	7.54067	9.02228	8.70415	10.2763	9.9679	8.83692	7.74192
70451	NM_183286.2	Dhrs13	1452902_at	70451	11	77845815	77851366	77848590	0.098061	0.589035	9.3489	9.15348	8.69141	8.60539	9.22168	8.59161	9.31372	9.52416	9.73546	6.99398
51798	BC087924.1	Ech1	1448491_at	51798	7	29610369	29617265	29613817	0.0186842	0.588697	10.8345	10.232	10.512	10.4254	10.6673	10.7139	11.0611	11.2438	11.1537	12.3291
20239	NM_009125.2	Atxn2	1419866_s_at;1438143_s_at;1438144_x_at;1460653_at	20239	5	122161618	122264904	122213261	0.0771524	0.588666	8.29601	8.23892	8.09932	8.53234	8.91851	9.03509	9.18864	9.16236	8.9751	8.5126
71130	BC100525.1	Sh2d6	1430113_at	71130	6	72463648	72470532	72467090	0.370298	0.588289	4.60079	4.69737	4.78584	4.6217	4.61371	4.89956	5.43584	4.72997	5.70855	4.81777
60321	BC006600.1+NM_021714.3	Wbp11	1415799_at;1430987_s_at	60321	6	136762175	136776754	136769464	0.0689034	0.588047	8.50659	8.20537	8.51854	8.00175	8.95407	8.85575	8.96672	9.17001	9.14844	8.10299
30795;328110	BC002122.1+NM_013902.2;BC029153.1+NM_177806.2	Fkbp3;Prpf39	1416858_a_at	30795;328110	12	66163423	66174920	66169171	0.106603	0.587815	9.40996	8.84984	9.66786	9.92883	9.75149	10.0675	10.1958	10.3089	10.0965	9.65723
233280	NM_153578.2	Nipa1	1434864_at	233280	7	63233855	63274943	63254399	0.0777332	0.587595	7.2665	6.23113	6.82296	6.62279	7.20208	6.84572	7.50074	7.36319	7.39443	7.61678
19165	U57325.1	Psen2	1425869_a_at	19165	1	182157135	182186375	182171755	0.0978814	0.587578	7.14918	7.72069	7.45525	7.12333	8.13557	7.96456	8.21054	8.0775	8.24899	9.57264
67246	NM_026054.2	2810474O19Rik	1427334_s_at;1429588_at;1437110_at;1452397_at	67246	6	149257953	149284178	149271065	0.0946382	0.587468	9.84363	9.76791	9.57844	9.56037	9.79759	9.72131	10.1987	10.5103	10.188	8.21228
70435	NM_198411.2	2610204M08Rik	1432184_a_at;1436216_s_at	70435	12	113826995	113853767	113840381	0.174798	0.587141	7.6442	8.62304	8.16082	8.16265	7.68447	7.66489	8.91377	8.38439	8.43329	8.55156
320398	BC065142.1	Lrig3	1430554_at;1430555_s_at	320398	10	125403332	125452290	125427811	0.272478	0.587113	5.05362	5.43359	5.78646	6.44237	6.08223	6.57381	6.88122	6.3023	6.26387	6.56286
114641;54610	NM_053257.1;U88873.1	Rpl31;Tbc1d8	1420381_a_at	114641;54610	1	39424757	39428211	39426484	0.225881	0.586871	9.02119	8.59106	9.46463	9.75973	10.0358	10.1332	9.82547	10.1342	10.3037	8.59419
13385	D50621.1+NM_007864.1	Dlg4	1419580_at;1419581_at	13385	11	69830717	69859034	69844875	0.472946	0.586667	5.98933	6.15175	5.92724	6.25125	5.90454	5.97699	7.31138	5.96062	6.58855	6.28421
11632	NM_016666.2	Aip	1423128_at	11632	19	4114467	4121446	4117956	0.0614129	0.586579	8.85987	9.62809	9.58906	9.82259	9.77543	9.49067	10.0351	10.1024	10.205	10.1601
20362	BC059248.1+NM_033144.1	Sept8	1426801_at;1426802_at	20362	11	53333248	53357597	53345422	0.0655802	0.586118	8.11786	8.52966	7.96546	7.47394	8.1702	7.9009	8.57599	8.6277	8.63367	7.59693
14362	BC053010.1+NM_021457.2	Fzd1	1422985_at;1437284_at	14362	5	4753873	4758035	4755954	0.106754	0.585777	7.82554	7.9778	6.91525	7.39391	7.93394	8.00621	8.28347	8.16826	8.33193	8.11209
68268	BC043110.1+NM_026647.2	Zdhhc21	1429488_at	68268	4	82450856	82505862	82478359	0.677786	0.585763	7.40911	7.53908	6.68233	6.82486	10.625	10.5238	9.49693	8.77006	8.29243	6.52765
70370	NM_024237.2	1600015H20Rik	1460412_at	70370	2	128688717	128722770	128705743	0.495762	0.585749	4.27504	4.96895	4.76517	5.24907	6.68924	4.8415	5.63182	6.3941	5.1258	7.87453
20480	U09874.1	Clpb	1416541_at;1454168_a_at	20480	7	108812219	108941936	108877077	0.0505598	0.585475	7.9381	7.76316	7.97064	7.65564	7.27133	7.2934	8.20709	8.24616	8.24931	8.23384
22253	NM_009472.1+U72634.1	Unc5c	1419592_at;1449522_at	22253	3	141128528	141497888	141313208	0.313433	0.585101	6.18499	5.91361	6.54234	8.18385	7.01576	6.74246	7.37303	7.42891	7.24486	5.48056
16601	NM_010638.2	Klf9	1422264_s_at;1428289_at;1436763_a_at;1436952_at;1456341_a_at	16601	19	23215716	23241401	23228558	0.0709431	0.584972	7.65687	7.98035	8.3691	8.67007	7.93473	8.30641	8.825	8.58805	8.80063	9.75456
228602	BC052447.1+NM_029432.1	4930402H24Rik	1438038_at	228602	2	130533598	130665881	130599739	0.185363	0.584634	6.9235	7.03306	7.14151	7.50346	7.40186	7.09195	8.0775	7.74711	7.47696	9.23136
26364	NM_011925.1	Cd97	1418394_a_at	26364	8	86247271	86265068	86256169	0.133659	0.584061	9.05501	8.04534	7.97721	8.48489	8.70072	8.55417	8.94531	8.89428	9.32126	9.11281
54366	BC050070.1+NM_018761.2	Ctnnal1	1420929_at;1420930_s_at	54366	4	56823809	56878060	56850934	0.387532	0.583536	6.83215	6.24467	7.84733	8.51516	8.59666	7.83926	8.40979	8.19934	8.07909	6.65365
224023	NM_145479.2	Klhl22	1426481_at	224023	16	17759764	17793473	17776618	0.228836	0.583489	9.02627	10.0734	10.3371	10.2353	10.8566	10.702	10.7063	10.8054	10.854	10.2211
226977	NM_146107.2	Actr1b	1452057_at	226977	1	36756051	36766802	36761426	0.0326665	0.583065	8.79567	9.09531	8.73804	8.67032	8.43299	8.39833	9.28939	9.23937	9.28577	8.4773
98496	BC080290.1+NM_001003948.1	5033414K04Rik	1436999_at	98496	1	84032878	84281166	84157022	0.450492	0.582993	5.83435	7.56031	6.35022	7.1221	8.32112	7.53282	8.24335	7.56719	7.2989	9.32417
217887	NM_145450.2	BC022687	1424940_s_at;1451533_at	217887	12	114047186	114054456	114050821	0.307803	0.582184	6.15725	6.67618	6.25383	6.11424	6.20374	6.2573	7.33309	6.50759	6.73715	5.42494
74150	NM_028787.2	Slc35f5	1452059_at	74150	1	127457600	127492391	127474995	0.0397096	0.582159	8.95031	9.4242	9.0878	8.63375	9.04108	8.83019	9.59745	9.69792	9.43478	8.6673
211798	NM_172499.1	Mfsd9	1460619_at	211798	1	40828885	40847508	40838196	0.144067	0.581968	7.11328	6.87315	6.03186	6.25156	6.81718	6.7612	7.50657	7.07416	7.08929	6.26971
16511	AF034762.1	Kcnh2	1449544_a_at	16511	5	23825408	23857422	23841415	0.120935	0.581897	5.45472	5.96136	5.64735	5.76174	5.53233	5.70998	6.01733	6.29292	6.46918	6.70825
108099	BC015283.1+NM_145401.1	Prkag2	1423831_at;1423832_at;1451140_s_at	108099	5	24368566	24606460	24487513	0.117495	0.581459	6.68462	6.86595	5.83074	6.25252	6.98262	6.15893	7.17964	6.99401	6.95842	7.47536
381259	NM_001037812.1	Als2cr4	1435661_at	381259	1	59157438	59177203	59167320	0.213132	0.58139	7.49364	7.37062	7.0687	7.8644	8.59297	8.45595	8.3683	8.54924	8.24977	7.10923
28169	NM_053014.3	Agpat3	1433817_at;1450504_a_at	28169	10	77734308	77815189	77774748	0.0307518	0.580806	7.96228	8.19194	7.81712	7.4086	7.7532	7.93407	8.40445	8.49441	8.37716	9.64838
93691	BC019604.1+NM_033563.2	Klf7	1419354_at	93691	1	64076021	64168065	64122043	0.162961	0.580469	9.85081	9.92024	9.62659	9.8271	9.74642	9.80017	10.1007	10.5568	10.4696	9.47464
353169	NM_178934.2	Slc2a12	1435911_s_at;1455501_at	353169	10	22364937	22424091	22394514	0.127453	0.580366	4.79103	4.76443	4.65268	5.0479	4.90307	4.96211	5.18469	5.61357	5.50344	5.96274
19725	NM_009056.1	Rfx2	1417332_at	19725	17	56915323	56970436	56942879	0.0801094	0.580359	6.82882	7.19356	6.29238	6.46389	7.08286	6.86502	7.17012	7.48989	7.44434	6.93496
104394	BC026649.1+NM_148952.1	E2f4	1451480_at	104394	8	107821617	107829267	107825442	0.0590699	0.580122	7.96568	8.22457	8.03209	7.91513	7.75878	7.45069	8.41465	8.33337	8.66581	8.70656
56360;64833	BC021763.1+NM_019736.2;NM_022816.1	Acot10;Acot9	1418073_at;1449968_s_at	56360;64833	X	151697081	151732050	151714565	0.144594	0.579402	9.98146	10.8572	10.108	9.84728	9.95083	9.30689	10.6711	10.5738	10.5192	9.64212
234912	NM_199017.1	9230110C19Rik	1443934_at	234912	9	8021672	8042823	8032247	0.257301	0.579281	5.36874	4.42426	5.66852	6.54631	5.86683	5.58858	6.15153	6.21203	6.10591	4.87324
72392	BC005542.1+NM_028223.2	Tmem175	1452134_at	72392	5	109058879	109076274	109067576	0.0113735	0.578802	6.68852	6.58985	6.42487	6.88685	6.61156	6.41478	7.25769	7.09418	7.19276	7.24416
232679	NM_172735.1	Zc3hc1	1426654_at	232679	6	30316388	30341028	30328708	0.0268404	0.578753	8.29343	8.03226	8.28222	7.97037	8.19372	7.81555	8.68953	8.54385	8.79665	7.57036
22596	BC051660.1	Xrcc5	1451968_at	22596	1	72354107	72441526	72397816	0.285052	0.578424	7.74235	7.53279	7.65132	7.79216	9.01126	9.05864	8.68333	8.95092	8.49528	6.88451
57751	BC048821.1	Rnf25	1448674_at	57751	1	74640327	74647951	74644139	0.0317055	0.578048	8.52103	8.72653	8.66699	8.82728	8.46906	8.84212	9.23527	9.392	9.13337	8.77469
22183	NM_011663.2	Zrsr1	1449354_at	22183	11	22873215	22876498	22874856	0.0877497	0.578004	7.22163	7.02264	6.93317	7.36189	7.85099	7.81027	7.9219	7.94001	7.9724	8.33367
54634	BC099459.1	Pdzx	1449834_at	54634	X	7251754	7258350	7255052	0.0521959	0.577901	5.82774	5.67883	5.4909	5.56295	5.53196	5.79627	6.11417	6.16706	6.3968	6.9648
13642	L38847.1+NM_010111.2	Efnb2	1419638_at;1419639_at;1449548_at;1449549_at	13642	8	8617731	8661239	8639485	0.343183	0.5775	5.99051	7.63468	5.89121	5.91905	5.54073	5.4959	6.95056	6.63135	6.38663	6.03795
12009	D43921.1+NM_009734.1	Azi1	1419216_at	12009	11	119925744	119948141	119936942	0.136118	0.577414	7.59338	7.56668	7.24321	7.6506	7.30039	8.06563	7.85579	8.24292	8.34347	7.16019
19300	NM_008992.1	Abcd4	1419572_a_at;1427829_at	19300	12	85943682	85958320	85951001	0.0943409	0.576931	6.97984	6.79278	6.96584	6.7444	6.30768	6.42468	7.07006	7.27215	7.49618	7.37062
194126	BC051083.1+NM_181409.2	Mtmr11	1435294_at;1441835_x_at;1460550_at	194126	3	95965960	95975636	95970798	0.0577347	0.57677	6.01056	6.00005	6.11696	6.66631	6.67509	6.35729	7.03283	6.87228	6.73832	6.82429
69724	NM_027187.2	Rnaseh2a	1452725_a_at	69724	8	87481566	87493639	87487602	0.0965725	0.576768	10.216	9.75782	10.0843	10.4214	10.2868	10.4118	10.528	10.8604	10.931	8.48022
12393	NM_009820.2	Runx2	1424704_at;1425389_a_at;1426034_a_at	12393	17	44632936	44951746	44792341	0.066076	0.576717	5.6237	6.45067	5.92834	5.53469	6.18895	5.80831	6.39446	6.63982	6.4632	5.63042
20822	NM_013835.1+U66843.1	Trove2	1423433_at	20822	1	145602737	145624108	145613422	0.115915	0.576461	7.40401	7.72828	7.36429	8.37045	7.41834	7.1002	8.19699	8.10302	8.12216	7.44019
232944	AY151083.1+NM_172279.1	Mark4	1437541_at;1439051_a_at;1456618_at	232944	7	20010457	20044144	20027300	0.0798107	0.576035	6.38211	6.5512	6.27688	6.15228	5.68224	5.62695	6.6184	6.70729	6.73824	6.4459
66612	NM_025661.1	Ormdl3	1419450_at	66612	11	98442577	98448550	98445563	0.0489152	0.575874	8.57907	8.70691	8.95452	8.45803	9.13744	8.90949	9.23042	9.53545	9.33448	10.9846
56316	AF087938.1+NM_019802.1	Ggcx	1423554_at	56316	6	72364328	72380706	72372517	0.163857	0.575646	7.17359	7.26942	7.07193	6.94886	6.24921	6.21391	7.6591	7.3251	7.2062	7.63528
66168	NM_023168.3	Grina	1417423_at;1436297_a_at	66168	15	76077237	76080334	76078785	0.118885	0.575493	10.1673	11.1678	10.6752	10.2435	10.1051	9.97972	10.8984	11.1019	10.8956	11.6523
106628	BC003249.1+NM_134125.1	Trip10	1418092_s_at	106628	17	57388925	57402842	57395883	0.10902	0.574994	10.0733	10.1144	10.1143	10.1673	9.38079	9.40552	10.2945	10.3782	10.6801	10.1946
68556	NM_026765.3	Uckl1	1424646_at	68556	2	181303863	181316683	181310273	0.171568	0.57483	8.36579	7.86789	8.08316	8.04982	8.32764	8.56044	8.94304	8.45196	8.95686	9.08286
71985	NM_028037.1	Acad10	1429339_a_at	71985	5	122071036	122110523	122090779	0.0404006	0.574483	6.84382	6.48967	6.67834	6.88611	6.61799	6.89442	7.14503	7.39049	7.39311	8.4053
14979	NM_013543.1	H2-Ke6	1454987_a_at	14979	17	34162979	34165002	34163990	0.10753	0.574254	7.75554	7.48181	7.32741	7.09101	7.61138	7.46082	7.81708	8.00775	8.26192	9.47688
114643	NM_033541.2	Oas1c	1418686_at	114643	5	121250102	121258800	121254451	0.178381	0.573817	6.85642	6.84081	6.32906	5.69768	5.82497	5.76626	6.86194	6.9229	6.59421	6.38203
381314	NM_198653.1	Iars2	1426735_at	381314	1	187110533	187153275	187131904	0.0697638	0.573537	8.25822	8.09482	7.92126	8.12844	8.70786	8.81224	8.77077	8.93924	8.97202	8.31952
18779	D30779.1+NM_008867.1	Pla2r1	1450144_at	18779	2	60257096	60391318	60324207	0.412231	0.573529	6.05757	5.81372	5.86501	6.21574	5.98919	6.29465	7.25809	6.32826	6.25217	6.65163
16363	BC006577.1+NM_008391.2	Irf2	1418265_s_at	16363	8	47825115	47932801	47878958	0.19705	0.573263	8.43708	8.46641	8.21799	7.95109	9.52889	9.07532	9.17565	9.22657	9.15596	9.28635
654795	NM_001082975.1	2310014G06Rik	1428695_at;1436054_at	654795	14	56516124	56519061	56517592	0.118932	0.57265	8.77318	8.59607	9.17692	8.83358	8.20693	8.59104	9.17239	9.09887	9.53554	9.49976
54125	NM_017401.1	Polm	1417249_at	54125	11	5727863	5737799	5732831	0.0271851	0.572307	7.90343	7.66479	7.7688	7.74632	7.5509	7.54766	8.36194	8.13453	8.3114	7.30167
66725	NM_025730.2	Lrrk2	1431394_a_at	66725	15	91503606	91646551	91575078	0.468165	0.571103	5.10708	5.56647	5.34354	5.7472	5.83136	5.56909	6.83303	5.5807	5.88195	6.66378
244891	NM_001081341.1	Zfp291	1435930_at;1437657_at	244891	9	55397690	55767412	55582551	0.0577912	0.571043	7.0714	7.08362	6.70011	7.10873	7.42875	7.50222	7.54576	7.75713	7.85765	7.12993
66580	NM_001081090.1	Esf1	1434941_s_at;1434942_at;1453727_at	66580	2	139945617	139996294	139970955	0.0444877	0.570699	9.18374	8.53461	8.90412	9.13313	9.32344	9.21507	9.57704	9.65354	9.62856	8.28699
75695	BC051945.1+NM_021430.2	2900002H16Rik	1438438_at;1447852_x_at;1450449_a_at	75695	5	124943091	124981400	124962245	0.124225	0.570619	7.18018	7.28416	7.15098	7.99879	7.78677	8.20786	8.17329	8.08522	8.25773	8.97775
100737	NM_178896.2	Dcun1d4	1455079_at	100737	5	73872328	73952029	73912178	0.0351516	0.570539	7.32922	7.48544	7.23713	7.75972	7.97146	7.58119	8.06704	8.22513	8.10153	7.25393
19401	NM_009024.2	Rara	1427724_at;1450180_a_at	19401	11	98789132	98836256	98812694	0.0326665	0.570502	7.10411	7.59592	7.24382	7.05993	7.21059	6.88853	7.61998	7.77391	7.86906	7.17212
140743	NM_080726.2	Rem2	1448860_at;1457651_x_at	140743	14	55094937	55099271	55097104	0.0660259	0.570008	8.47014	7.71448	8.2493	8.64957	8.061	8.05335	8.93183	8.66114	8.71598	5.59256
100163	BC025495.1+NM_133880.1	Pafah2	1448489_at	100163	4	133952275	133983328	133967801	0.0752709	0.569851	8.47209	8.01915	8.49946	8.09847	8.03091	8.21744	8.96958	8.81631	8.59242	8.56276
276950	AY261798.1+NM_181545.2	Slfn8	1451655_at	276950	11	82815682	82834312	82824997	0.273956	0.569567	9.19246	9.82173	9.37963	8.2468	8.76546	8.81546	9.63312	9.94179	9.24456	7.7392
272538	NM_173037.1	Tmco7	1435883_at	272538	8	109206968	109375339	109291153	0.051696	0.569166	6.60925	6.80415	6.72621	7.19228	7.23578	7.03317	7.32618	7.62676	7.55497	7.04513
28040	NM_138594.2	D6Wsu163e	1449437_at	28040	6	126889984	126925722	126907853	0.122686	0.569079	7.9418	7.5638	7.66433	7.00532	8.22634	8.15009	8.22914	8.40099	8.35295	7.23342
72057	NM_024250.3	Phf10	1449085_at	72057	17	15082014	15129820	15105917	0.0251045	0.568522	10.6115	10.5021	10.1645	10.3399	10.8529	10.5158	10.9728	11.0568	11.1693	9.55273
109264	NM_181407.2	Me3	1429071_at	109264	7	96781232	97000472	96890852	0.360566	0.568022	6.48406	6.87371	5.52303	5.83977	5.94044	5.80775	7.02284	6.80838	6.10722	8.07606
19359	BC068193.1	Rad23b	1424222_s_at;1450903_at	19359	4	55362937	55404077	55383507	0.0026121	0.567408	10.8423	10.9725	10.8312	10.8731	10.905	10.6477	11.458	11.3628	11.4173	10.0517
94192	BC064767.1+NM_052993.2	C1galt1	1450745_at	94192	6	7795333	7822047	7808690	0.46631	0.567257	7.60863	7.5644	8.49571	10.4398	8.34725	7.62331	8.91508	8.93507	8.8912	7.44228
22320	BC012668.1+NM_016794.2	Vamp8	1420624_a_at	22320	6	72335225	72340567	72337896	0.154146	0.566714	11.0829	11.0504	11.0577	10.6708	11.0517	11.2268	11.6241	11.8274	11.3189	10.4951
240174	BC052885.1	Thada	1457106_at	240174	17	84590890	84865536	84728213	0.0777332	0.566246	5.60588	5.7263	5.39401	5.65987	5.57848	5.31228	5.95219	6.07897	6.306	5.74863
320938	NM_177296.4	Tnpo3	1419950_s_at;1429369_at;1449678_at;1453124_at	320938	6	29490827	29559607	29525217	0.0273963	0.565909	8.61747	8.54844	8.6911	8.54765	8.79627	8.95076	9.12378	9.366	9.2838	8.37806
68659	NM_133187.2	1110032E23Rik	1416805_at	68659	3	79689910	79747304	79718607	0.790528	0.565876	5.86663	7.2475	6.34471	7.71572	8.13566	7.6003	9.79604	6.47682	6.88003	8.74861
57785	BC087921.1+NM_021329.2	2400006H24Rik	1448740_at	57785	11	68785990	68788685	68787337	0.582254	0.565669	6.34937	8.71474	8.62571	9.33014	10.0324	10.3269	9.29037	9.36283	9.73345	8.5896
80707	BC014716.1+NM_019573.2	Wwox	1416334_at	80707	8	116963595	117875726	117419660	0.0844408	0.565438	6.92547	6.37322	6.30617	7.10923	6.83414	6.9325	7.52277	7.23001	7.18391	6.91184
67826	NM_144521.2	1110031B06Rik	1423745_at;1438176_x_at	67826	11	59220646	59263511	59242078	0.0106549	0.565109	9.30666	9.37348	9.57716	9.42761	9.57976	9.6577	10.0816	9.95395	10.121	9.51986
80794	NM_023224.3	Cblc	1422666_at;1431692_a_at	80794	7	20365069	20382158	20373613	0.4374	0.564791	8.67369	8.34336	8.00552	7.60432	6.28935	6.47146	8.31343	7.81629	8.2585	7.24611
66815	BC049571.1+NM_025779.2	Ccdc109b	1418778_at	66815	3	129617900	129673124	129645512	0.214154	0.564733	7.5137	7.6552	8.15814	8.70207	8.9302	8.64865	8.82483	8.65843	9.01492	7.73005
107272	NM_177420.1	Psat1	1451064_a_at;1454607_s_at	107272	19	15979622	15999473	15989547	0.179677	0.564622	10.3088	10.0784	11.3096	11.0693	11.3944	10.913	11.2889	11.3698	11.5719	9.08161
57261	AF461396.1+NM_198094.1	Brd4	1424922_a_at;1450711_at;1451870_a_at	57261	17	32333221	32421054	32377137	0.0514339	0.56456	10.1236	9.91823	9.8923	9.9992	10.3768	10.2365	10.5547	10.5743	10.838	9.39803
76952	NM_029810.2	Nt5c2	1417201_at;1425933_a_at	76952	19	46963149	47036787	46999968	0.18342	0.564379	8.07213	8.48122	8.21404	8.00354	8.05237	7.36169	8.30734	8.58627	8.89202	7.48414
78070	BC066155.1	Cpt1c	1435281_at	78070	7	52214743	52230104	52222423	0.224069	0.563612	7.75553	7.86038	6.79287	8.51872	7.40999	7.09102	8.23655	8.18917	7.97938	7.24223
67899	NM_026442.2	2010110K16Rik	1431510_s_at	67899	9	117974213	118059198	118016705	0.0105417	0.563589	9.35276	9.164	8.98426	9.30814	9.37347	9.34679	9.80255	9.82992	9.82302	9.44293
17120	NM_010752.3	Mad1l1	1425252_a_at	17120	5	140484643	140797506	140641074	0.0777332	0.563378	8.18966	8.62805	8.24385	8.37106	7.70461	7.82802	8.55711	8.87257	8.74308	7.39303
70209	BC017618.1+NM_144801.1	Tmem143	1451304_at;1453973_s_at	70209	7	53152445	53172779	53162612	0.0484414	0.563022	6.06351	5.80257	6.23324	6.01193	5.68051	5.61226	6.29227	6.58377	6.51502	7.78853
20557	AF099974.1+NM_011409.1	Slfn3	1421644_at	20557	11	83004832	83028638	83016735	0.204162	0.562656	3.13302	3.59213	3.60025	3.18385	3.69816	3.39374	3.63656	4.17356	4.17842	2.88175
72056	NM_028077.1	1810055G02Rik	1425921_a_at	72056	19	3708333	3717881	3713107	0.12297	0.56261	8.47073	9.0216	9.17147	9.39311	9.79417	9.40028	9.73461	9.73894	9.83996	8.1407
114128	NM_033521.3	Laptm4b	1416148_at;1436915_x_at;1438365_x_at	114128	15	34167919	34214050	34190984	0.0278737	0.562486	10.671	10.1471	10.8357	10.4788	10.6844	10.3866	11.1792	11.0431	11.067	10.9995
18003	NM_017464.2	Nedd9	1422818_at;1437132_x_at;1450767_at	18003	13	41405355	41582656	41494005	0.262381	0.562287	9.39778	9.72572	8.18532	8.53329	8.58936	8.25156	9.61639	9.27319	9.1388	8.30798
72416	NM_028233.2	Lrpprc	1424353_at	72416	17	85104589	85190126	85147357	0.0239248	0.561983	8.39046	8.41984	8.62121	8.47524	8.8948	8.72642	9.03839	9.26927	9.14228	9.09845
238328	BC086688.1	Vash1	1435195_at	238328	12	88019650	88033041	88026345	0.215625	0.561763	7.94871	8.83531	8.32176	9.0817	9.06952	9.56146	9.15633	9.39523	9.54296	8.63647
107976	BC061000.1	Bre	1426312_at;1426313_at	107976	5	32000379	32387335	32193857	0.0408044	0.561163	9.51174	9.44738	9.40869	9.49782	8.86362	9.00124	9.92004	9.8489	9.7798	9.6541
69129	NM_026951.1	Pex11c	1429407_at;1430856_at;1430857_s_at	69129	8	3457229	3467648	3462438	0.0304441	0.561157	7.7197	7.1078	7.14708	7.32047	6.99337	7.28044	7.74838	7.79946	7.92005	7.70855
70567	NM_001081075.1	5730455O13Rik	1429984_at;1435810_at	70567	19	38262971	38298628	38280799	0.110862	0.560648	6.49733	7.04732	6.74813	6.85501	7.67421	7.32852	7.49123	7.63789	7.62809	7.56267
233208	BC085153.1+NM_001008422.1	AI480556	1434908_at	233208	7	52258321	52271637	52264979	0.214873	0.560385	8.05428	7.99435	7.71896	7.6817	6.68183	6.79646	8.08091	7.94162	8.12241	8.98291
233532	NM_001081267.1	Rsf1	1438735_at	233532	7	104728406	104841288	104784847	0.0800246	0.56033	7.96894	7.48564	7.68725	7.48966	8.20881	8.33077	8.40037	8.45964	8.40652	7.6262
100177	NM_177462.2	Zmym6	1438685_at	100177	4	126754627	126801538	126778082	0.0570162	0.560141	7.46487	7.19933	7.6137	7.80126	7.8305	7.82899	8.01633	8.34371	8.18971	8.32285
23879	BC062971.1+NM_011814.2	Fxr2	1422522_at	23879	11	69446463	69466799	69456631	0.0273404	0.560096	8.82346	8.94522	8.50651	8.64299	8.58337	8.299	9.06685	9.24344	9.27027	8.94788
21425	BC064789.1+NM_011549.2	Tcfeb	1422566_at	21425	17	47873979	47929368	47901673	0.0176741	0.560043	8.30051	8.54913	8.07399	8.21348	8.15932	8.16159	8.68494	8.87669	8.8475	8.78646
15925	NM_031156.2	Ide	1423120_at;1423121_at;1435140_at;1441860_x_at;1453988_a_at	15925	19	37343231	37405110	37374170	0.0354695	0.559976	7.24488	7.61064	7.83117	7.75989	7.99556	7.50807	8.2506	8.30253	8.1019	7.83569
15562	NM_008313.2	Htr4	1427654_a_at;1443365_at	15562	18	62483858	62656169	62570013	0.0691149	0.558832	3.67303	3.78846	3.78818	3.75125	3.77694	3.45702	4.16069	4.18475	4.44849	3.73008
56513	NM_019695.2	Pard6a	1449100_at	56513	8	108225054	108227393	108226223	0.0566104	0.558712	8.05133	7.28765	7.30425	7.65552	7.49889	7.47944	7.9285	8.1923	8.19387	7.34685
67460	BC046972.1+NM_026172.3	Decr1	1419367_at;1449443_at	67460	4	15846075	15872524	15859299	0.0822129	0.558347	7.446	7.91988	7.42354	7.74226	8.24488	8.27515	8.3618	8.33099	8.5081	10.4836
232089	NM_144917.2	Rbed1	1436695_x_at;1451392_at	232089	6	72515916	72548337	72532126	0.0371906	0.558108	7.0952	6.91488	7.01063	6.56051	7.09995	7.38251	7.45356	7.62494	7.62766	8.29073
14042	NM_010162.2	Ext1	1417730_at	14042	15	52895593	53177714	53036653	0.145721	0.558003	9.95152	10.364	10.5856	10.5549	10.0595	9.89041	11.0822	10.7067	10.5882	9.61594
12388	NM_007615.3	Ctnnd1	1422450_at;1437448_s_at	12388	2	84440228	84490922	84465575	0.0204743	0.55756	9.91346	9.81725	9.89429	9.75381	9.9678	9.41246	10.3876	10.2371	10.4275	9.31999
52713	NM_025602.1	Ccdc59	1449446_at	52713	10	105278550	105284483	105281516	0.054669	0.557495	7.9398	7.61888	7.77303	7.92901	8.38602	8.37192	8.57912	8.65738	8.44532	7.02471
99929	NM_178892.3	Tiparp	1426721_s_at;1452160_at;1452161_at	99929	3	65332365	65357786	65345075	0.120262	0.556952	8.45169	7.8396	8.39208	8.82826	8.53144	8.75349	9.16438	9.13404	8.77071	7.7935
212307	NM_153058.2	Mapre2	1426244_at;1426245_s_at;1451989_a_at;1451990_at	212307	18	23912226	24052354	23982290	0.46648	0.556027	5.5865	7.1371	7.94336	8.10027	8.26335	7.98611	8.14264	8.33172	7.70207	8.29726
171180	NM_134164.2	Syt12	1422878_at	171180	19	4445908	4477143	4461525	0.0697638	0.556002	6.23986	6.16896	6.28159	6.72887	6.99727	6.78818	7.01275	7.1384	7.11923	7.40889
208624	BC031893.1+NM_145939.1	Alg3	1460742_at	208624	16	20605546	20610822	20608184	0.0660259	0.555834	8.53931	8.97295	9.01879	8.49641	8.5153	8.73833	9.2292	9.11686	9.46199	8.50026
243371;71660	BC015275.1;BC027309.1+NM_177736.2	Lrrc61;Rarres2	1423843_at;1425091_at;1437902_s_at	243371;71660	6	48504795	48520721	48512758	0.219391	0.55582	6.90647	7.08423	7.10601	7.83109	7.87492	8.44722	8.10612	8.12228	8.06403	8.77763
223864	BC020532.1+NM_144850.1	Rapgef3	1424470_a_at;1424471_at;1437012_x_at;1437946_x_at	223864	15	97575387	97598103	97586745	0.417927	0.555657	5.25256	5.3247	6.43447	6.11203	7.87381	6.62586	6.87152	6.85971	6.74746	7.41509
69185	NM_026981.1	Dtwd1	1424697_at	69185	2	125980333	125991006	125985669	0.179422	0.555467	8.21427	7.41161	8.27332	8.27634	8.75848	8.95109	8.91055	8.85222	8.84619	8.16219
19107	U28423.1	Dnajc3b	1419162_s_at;1449372_at	19107	14	119337198	119379107	119358153	0.0822129	0.555397	8.80273	9.13891	9.05844	8.47965	9.35628	9.47662	9.63436	9.56066	9.6275	9.05302
277010	BC054384.1	Marveld1	1433538_at;1436773_x_at;1439381_x_at	277010	16	55973388	55974730	55974059	0.083304	0.554775	7.4772	8.3872	8.50903	8.30668	8.09168	8.25383	8.75276	8.6852	8.73918	9.67759
216148	BC059866.1	Shc2	1441356_at	216148	10	79082248	79100520	79091384	0.108188	0.554159	5.14616	5.04175	4.99081	5.22758	4.84299	5.01611	5.40595	5.59677	5.79245	5.37416
641376	NM_001037170.1	Tomm40l	1429382_at;1455614_at	641376	1	173147933	173152645	173150289	0.089442	0.553518	7.29207	7.41502	7.13594	7.05255	7.86581	7.92322	7.85511	7.99789	8.14987	7.85074
72482	NM_028250.1	Acbd6	1452601_a_at;1453199_at	72482	1	157405252	157534362	157469807	0.0440101	0.553278	8.52834	8.77056	8.61872	8.82725	9.12928	9.26255	9.35448	9.37276	9.50094	8.52372
13394	U73329.1	Dlx4	1420595_at	13394	11	95001770	95007577	95004673	0.191959	0.553108	4.45734	4.65877	4.87745	5.02963	5.8775	5.61823	5.58663	5.73517	5.59699	4.23075
54651	NM_019461.1	Usp27x	1427606_at;1436004_at	54651	X	6948402	6952956	6950679	0.0577347	0.553097	5.84261	5.47817	5.46712	6.03305	5.66769	5.46029	6.39363	6.07333	6.16679	5.17856
14281	BC029814.1+NM_010234.2	Fos	1423100_at	14281	12	86814840	86818223	86816531	0.0379197	0.5529	12.1647	11.5078	12.1631	11.6297	11.9298	11.8632	12.483	12.4846	12.3203	10.749
58210	NM_026907.3	Sectm1b	1419478_at;1419479_at	58210	11	120914737	120924883	120919810	0.478906	0.552872	5.26389	6.80424	6.87961	5.34906	6.18409	5.85537	7.27866	6.43485	6.11324	5.05213
53325	NM_016812.2	Banp	1452462_a_at	53325	8	124474447	124549969	124512208	0.0255589	0.552812	8.0292	8.40396	8.6221	8.51204	8.25414	8.5281	8.83413	9.0514	8.94768	7.8345
65099	NM_022986.2	Irak1bp1	1422683_at;1431771_a_at	65099	9	82723476	82741293	82732384	0.339169	0.552702	5.07588	5.80887	6.48778	6.97976	6.85747	7.07837	7.11828	6.84292	6.84097	6.49883
236733	NM_145628.2	Usp11	1426539_at	236733	X	20281058	20297665	20289361	0.0854889	0.552599	6.34412	6.18476	6.28647	6.51654	6.70678	6.87451	7.23653	7.03217	6.84569	7.42231
19328	NM_024448.2	Rab12	1427992_a_at	19328	17	66843852	66869054	66856453	0.0335494	0.552521	8.13091	8.25156	8.17424	8.45748	8.66096	8.16492	9.00102	8.8309	8.74568	9.01317
12475	NM_009841.3	Cd14	1417268_at	12475	18	36884728	36886390	36885559	0.078122	0.552243	11.9106	11.8122	11.5412	11.0427	11.4287	11.4641	12.2812	12.0325	11.9429	10.8795
71886	NM_027104.1	2310002L09Rik	1432420_a_at	71886	4	73585275	73596750	73591012	0.316904	0.550694	4.9668	5.09346	5.14814	4.90676	4.62995	5.09108	5.16629	5.42744	5.97645	7.80885
13527	NM_207650.3	Dtna	1419223_a_at;1425292_at;1426066_a_at;1427588_a_at;1429768_at;1456069_at	13527	18	23573916	23818215	23696065	0.0778996	0.550652	4.80332	4.72467	4.93002	4.88149	5.23609	5.19369	5.53228	5.68718	5.31713	5.98286
14857;14858;235501	BC030173.1;BC061134.1+NM_008181.2;NM_008182.3	ENSMUSG00000074179;Gsta1;Gsta2	1421041_s_at	14857;14858;235501	9	78078481	78090489	78084485	0.458163	0.549678	3.67353	3.8484	3.27567	3.78036	3.55923	3.71849	3.65102	4.85442	4.07144	3.66369
101240	BC055046.1+NM_001013366.1	9530020G05Rik	1437819_s_at;1456181_at	101240	6	34830427	34860831	34845629	0.12297	0.549645	6.91567	6.98829	7.00404	6.56468	7.12163	7.19846	7.28412	7.73987	7.52133	7.40355
14632	NM_010296.2	Gli1	1449058_at	14632	10	126766945	126778645	126772795	0.0169686	0.549508	5.43346	5.64876	5.38493	5.61525	5.84672	5.51433	6.0129	6.15401	6.20334	6.35885
18479	NM_011035.2	Pak1	1420979_at;1420980_at;1450070_s_at	18479	7	104991449	105060890	105026169	0.135666	0.549424	10.0683	9.70175	9.40104	9.50863	9.22468	8.70781	9.98415	10.0505	9.9198	8.02498
19193	NM_008952.1+U94700.1	Pipox	1449374_at	19193	11	77694206	77707288	77700747	0.688471	0.549337	6.44052	5.38114	8.36223	6.7272	10.1902	9.35236	8.66498	8.17957	8.03028	5.10412
18242	NM_016978.2	Oat	1416452_at	18242	7	139749162	139768029	139758595	0.0844408	0.549313	10.165	10.0087	10.2172	10.5488	10.7753	10.4496	11.1263	10.838	10.766	10.9662
14797	NM_010347.2	Aes	1420619_a_at	14797	10	81022348	81028909	81025628	0.252908	0.549202	10.3888	10.8352	10.3438	9.79544	8.95781	9.87998	10.6542	10.4907	10.6033	11.4332
237336;353169	NM_011603.2;NM_178934.2	Slc2a12;Tbpl1	1434907_at	237336;353169	10	22425182	22451136	22438159	0.0584957	0.54894	7.60694	7.51166	7.31733	7.75404	8.00552	7.84931	8.08757	8.17746	8.4042	7.69618
18407	NM_013623.2	Orm3	1450611_at	18407	4	63017196	63020545	63018870	0.213701	0.548437	4.35517	3.94405	4.18381	4.00865	4.37988	4.02831	4.49169	4.55569	5.04786	7.34646
98733	BC051643.1	AW822216	1427535_s_at;1436414_at;1460414_at	98733	1	75482400	75502936	75492668	0.260586	0.548288	5.69331	5.82168	5.49472	6.40969	5.76213	5.99575	6.27812	6.13244	6.82294	6.46323
232337	BC048843.1+NM_177684.2	Zfp637	1434689_at	232337	6	117791198	117795974	117793586	0.184622	0.548173	9.24894	8.69401	9.93629	9.98651	9.15381	9.91926	9.95307	10.1653	9.99555	9.23317
80280	BC002318.1+NM_030248.1	Cdk5rap3	1423067_at	80280	11	96769130	96777715	96773422	0.0675429	0.547937	9.78417	9.94943	10.0617	10.2871	10.0531	10.1765	10.4405	10.5816	10.7777	9.76681
210719	NM_177595.2	Mkx	1437492_at	210719	18	6934998	7004754	6969876	0.22188	0.547619	4.56445	4.04215	4.96735	4.40803	5.65836	4.19506	5.03983	5.26036	5.26036	5.03423
214944	NM_178061.4	Mobkl2b	1425669_at	214944	4	34899953	35104715	35002334	0.127286	0.547395	6.61053	6.6783	6.5562	6.42101	7.36883	7.21372	7.43557	7.50846	7.12245	7.49447
19654	NM_029169.1	Rbm6	1417213_a_at;1452466_a_at;1453899_at	19654	9	107675896	107775152	107725524	0.0407775	0.547292	8.38041	8.42205	8.2301	7.98142	8.35223	7.76758	8.72102	8.73227	8.75548	7.8919
18024	U20532.1	Nfe2l2	1416543_at	18024	2	75513571	75542561	75528066	0.0590699	0.54727	9.67753	9.5063	9.90824	9.67997	10.4237	9.92921	10.3949	10.314	10.4955	9.75658
26374	NM_011931.3	Rfwd2	1426912_at	26374	1	161162457	161277711	161220084	0.014024	0.546933	10.5303	10.6101	10.3765	10.4986	10.8805	10.7758	11.1085	11.2234	11.1448	10.2338
21968	NM_011622.2	Tom1	1431188_a_at;1435055_a_at	21968	6	128594864	128597114	128595989	0.0755177	0.546779	8.53091	9.03536	8.62628	8.94201	9.03363	8.94848	9.37712	9.59308	9.22848	9.88149
97086	BC090977.1+NM_178877.4	C80638	1439995_at	97086	3	134970711	135005498	134988104	0.19741	0.546705	4.33495	4.16783	4.12641	4.32145	4.23351	4.69976	4.59598	4.81241	5.17368	4.17889
207958	NM_183142.1	Alg11	1434187_at;1439976_at	207958	8	23171194	23178761	23174977	0.0268241	0.546657	6.79613	6.46677	6.63418	6.64785	6.94744	6.52742	7.20311	7.10428	7.34248	6.12772
78825	NM_024282.3	5830417C01Rik	1425185_at;1451621_at	78825	1	180117548	180182729	180150138	0.117254	0.546624	8.68285	8.54286	8.30106	8.40963	9.36904	9.14143	9.37877	9.1804	9.30414	8.13883
57357	NM_020611.3	Srd5a2l	1423573_at;1423574_s_at;1439241_x_at;1456691_s_at	57357	5	76569345	76584271	76576808	0.0371482	0.54642	9.17029	8.8248	8.97356	8.96338	9.01178	8.74119	9.48772	9.6276	9.36645	8.60967
52428	NM_027897.2	Rhpn2	1431805_a_at;1434628_a_at	52428	7	36119333	36177304	36148318	0.588914	0.545787	7.78125	8.52996	7.89219	4.7845	7.53768	6.10573	7.93634	7.5798	7.43687	7.64323
69071	NM_133706.2	Tmem97	1416376_at	69071	11	78355320	78364215	78359767	0.0668591	0.545758	8.46729	8.44502	8.51715	8.75923	9.01386	9.26407	9.23448	9.37562	9.26048	7.05648
27404	AF498362.1+NM_013851.1	Abca8b	1427546_at	27404	11	109795587	109857130	109826358	0.00328126	0.545629	4.12656	4.02599	4.09512	4.21315	3.9942	4.2102	4.64467	4.65878	4.66604	5.08675
320720	BC075689.1+NM_177244.3	Fastkd1	1427342_at	320720	2	69524883	69551555	69538219	0.0306439	0.544856	7.70079	7.14657	7.45395	7.30694	7.6867	7.60832	7.9846	7.94051	8.16109	8.27631
232078	NM_178413.4	Thnsl2	1451455_at	232078	6	71078394	71094336	71086365	0.191243	0.544704	6.55859	5.20946	6.29091	6.10514	6.25591	6.77013	6.77435	6.85801	6.59682	7.74764
14912	NM_183248.2	Nkx6-2	1427420_at	14912	7	146765198	146768692	146766945	0.00281671	0.544376	4.31737	4.37572	4.28194	4.49158	4.56598	4.37252	4.97959	4.96317	4.89293	4.35882
15437	NM_008276.2	Hoxd8	1431099_at	15437	2	74542674	74545364	74544019	0.79324	0.543949	5.6756	6.39795	6.22411	6.91118	6.99911	6.83683	9.00368	5.47657	6.67399	9.70326
105722	BC060732.1+NM_175344.3	Tmem16f	1455309_at	105722	15	95621274	95805180	95713227	0.151706	0.543871	9.73964	9.77695	10.1895	9.90317	10.0363	9.75533	10.2556	10.7199	10.3565	10.3789
268749	BC057595.1+NM_194346.2	Rnf31	1440300_at;1455051_at	268749	14	56210627	56222507	56216567	0.0173979	0.543031	8.01552	8.18456	8.32138	7.73609	8.0463	7.96715	8.50749	8.60462	8.65249	8.57078
19881	NM_009073.2	Rom1	1448996_at	19881	19	9001886	9003668	9002777	0.118932	0.542884	5.80733	5.93674	6.22372	6.69366	6.4923	6.09628	6.6027	6.6542	6.99677	6.55883
70591	NM_027472.1	5730455P16Rik	1453735_at;1456419_at	70591	11	80177199	80191514	80184356	0.124742	0.542806	7.55232	7.28161	7.13819	7.19263	8.06257	8.03525	7.94974	8.04093	8.26904	7.10369
26457	NM_011977.3	Slc27a1	1422811_at	26457	8	74092826	74110607	74101716	0.256023	0.542708	7.23793	8.29677	7.82117	7.99159	7.13573	6.54472	8.00038	8.05841	8.08329	11.1893
20926	NM_009297.1+U40375.1	Supt6h	1417628_at	20926	11	78020526	78154883	78087704	0.0164659	0.542552	8.53805	8.85814	8.53863	8.77597	8.8459	9.02986	9.2302	9.38181	9.30891	9.07207
18747	M12303.1	Prkaca	1447720_x_at;1450519_a_at	18747	8	86496887	86520334	86508610	0.0344791	0.542266	9.42431	9.56416	9.30921	9.51187	9.94935	9.79721	10.0647	10.2701	10.07	10.8307
67155	NM_026003.2	Smarca2	1430526_a_at;1452333_at	67155	19	26679650	26852811	26766230	0.114778	0.542073	6.86462	6.83528	7.27693	7.32391	7.9843	7.26257	7.78507	7.87383	7.74112	8.14218
140492	NM_080465.2	Kcnn2	1448927_at	140492	18	45718121	45845363	45781742	0.125071	0.541959	4.94948	4.35836	4.70215	4.56757	4.77874	5.15691	5.06926	5.52957	5.28365	4.33769
238130	NM_172803.2	Dock4	1436405_at	238130	12	41172640	41573073	41372856	0.354254	0.541951	3.9299	4.36055	4.43233	4.85057	6.0012	4.925	5.03558	5.16909	5.67096	5.36333
69309	NM_172371.1	Slc16a13	1453056_at	69309	11	70030294	70034522	70032408	0.0943409	0.541914	4.84231	5.16499	4.98675	4.92019	5.46051	5.63086	5.51261	5.72686	5.88908	5.53627
21953	NM_009405.2	Tnni2	1416889_at;1438609_x_at	21953	7	149627713	149630315	149629014	0.555543	0.541636	5.85346	6.61416	6.10988	5.80754	6.90996	8.99851	6.93885	7.71661	7.1162	13.26
57742	BC013505.1	Abhd1	1418148_at;1449717_at	57742	5	31252445	31257462	31254953	0.0339368	0.541498	7.57738	7.08336	6.97159	6.87653	7.21933	7.04354	7.57218	7.78211	7.65606	9.56703
29817	BC092538.1+NM_008048.2	Igfbp7	1423584_at;1437804_at	29817	5	77778271	77837070	77807670	0.0454239	0.541433	8.56401	9.1836	8.84971	8.92051	9.27485	9.22735	9.58705	9.63257	9.41469	9.20562
243958	NM_172900.1	Siglecg	1435955_at	243958	7	50663650	50673447	50668548	0.611451	0.541261	5.07875	5.20446	5.05411	5.18428	5.10269	4.88199	6.42236	4.6166	5.83796	7.08346
228545	NM_172269.2	Vps18	1427304_at;1455873_a_at	228545	2	119114493	119123355	119118924	0.033962	0.541189	7.28584	7.34221	7.19627	7.15922	6.71724	6.82672	7.59913	7.71144	7.57675	7.26614
252972	BC058951.1+NM_145853.2	Tpcn1	1434930_at;1451771_at;1451772_at	252972	5	120984169	121038682	121011425	0.123879	0.54114	6.90396	6.94317	6.5112	6.24559	6.34981	6.44115	7.36962	6.96152	6.98972	7.1018
226016	NM_146096.3	5730446C15Rik	1433411_at;1433771_at;1454724_x_at	226016	19	21727799	21760127	21743963	0.178931	0.540675	8.91678	8.95649	9.2973	9.49001	10.2611	9.82798	10.0868	9.96725	9.9428	9.58584
66367	BC023369.1+NM_175107.3	2310022A10Rik	1431712_a_at	66367	7	28341509	28367113	28354311	0.0982882	0.539952	6.75217	6.67547	6.51748	6.77699	7.35814	7.4396	7.43396	7.45212	7.4937	7.29137
227334	NM_001033291.2	Usp40	1435901_at;1438242_at	227334	1	89841696	89905126	89873411	0.117254	0.539948	7.78137	7.97845	7.58675	7.59693	8.31398	8.63217	8.5009	8.59938	8.46439	8.36151
108812	NM_175370.3	Als2cr12	1439758_at	108812	1	58714965	58752801	58733883	0.202905	0.539594	4.46152	4.73714	4.09818	4.52295	4.86442	4.73964	5.36138	4.77421	5.19511	7.74666
17907	U77943.1	Mylpf	1448371_at	17907	7	134355122	134357801	134356461	0.646412	0.539395	5.59023	5.34562	5.80168	5.73106	6.39241	9.66595	6.96008	6.71272	7.20885	13.1571
12028	NM_007527.3	Bax	1416837_at	12028	7	52717072	52722185	52719628	0.0336417	0.539051	10.3476	10.277	10.5879	10.6821	9.99882	10.1882	10.9694	10.844	10.8445	9.78459
108116	NM_023908.2	Slco3a1	1418030_at;1434537_at;1448918_at	108116	7	81420304	81699666	81559985	0.355406	0.538904	7.02109	8.93757	8.81234	8.71917	8.08739	7.36637	8.79113	8.69385	8.6037	7.8956
20713	NM_009250.1	Serpini1	1416702_at;1448443_at	20713	3	75361467	75446266	75403866	0.341903	0.538338	5.09316	4.90901	5.08111	5.47806	5.04812	5.05808	5.16469	5.99741	5.78669	5.4757
12476	D89290.1+NM_009842.1	Cd151	1420921_at;1424093_x_at;1437670_x_at;1451232_at;1456085_x_at	12476	7	148653292	148657367	148655329	0.00718394	0.538275	10.3168	10.1644	10.2492	10.1835	10.1845	9.94924	10.7079	10.7045	10.7263	11.0047
15203	BC048237.1+BC054442.1	Heph	1448696_at	15203	X	93650800	93769821	93710310	0.398886	0.538134	3.71333	3.85699	3.95654	4.11526	4.97771	4.77522	4.35017	5.31957	4.64219	8.77804
98685	NM_026876.1	1190005F20Rik	1426879_at;1447369_at	98685	1	153275778	153305289	153290533	0.0221173	0.537936	8.22022	8.1345	8.22255	8.15126	8.64286	8.53203	8.77809	8.9395	8.84792	8.43058
106707	NM_028009.1	Rpusd1	1453253_a_at	106707	17	25864696	25868401	25866548	0.142357	0.537595	8.68247	8.80081	8.60165	8.64986	7.93428	7.99301	8.72839	9.16048	9.05496	8.23331
100683	NM_001081362.1	Trrap	1416532_at	100683	5	145529017	145620645	145574831	0.082579	0.537079	9.68971	9.74243	9.68685	9.90328	10.2375	10.5654	10.4413	10.6358	10.4468	10.1464
67382	BC031536.1+NM_023336.2	Brd3	1450902_at;1460328_at	67382	2	27302712	27331178	27316945	0.0994494	0.537066	8.6985	8.53921	8.58003	8.29242	9.22483	9.23302	9.31247	9.23426	9.34847	8.61753
18797	NM_008874.3	Plcb3	1448661_at	18797	19	7028204	7044279	7036241	0.111081	0.536965	8.0169	8.70096	8.42755	8.65571	9.11919	8.6636	8.92179	9.22227	9.25879	8.73467
16948	NM_010728.1	Lox	1416121_at;1437903_at;1448228_at	16948	18	52679571	52689357	52684464	0.852969	0.536848	7.14345	8.56234	8.10848	10.1954	8.76227	9.89272	11.8968	7.00275	9.04332	8.48341
232947	NM_199149.1	BC024868	1451403_at	232947	7	20116150	20147733	20131941	0.0131187	0.536551	9.28861	9.41844	9.18228	9.02571	9.11586	9.0314	9.61291	9.75692	9.77098	9.99251
76453	NM_029614.3	Prss23	1430956_at;1431057_a_at;1437671_x_at;1446560_at	76453	7	96657619	96666054	96661836	0.536027	0.536526	7.5533	8.14591	6.93877	8.03237	7.72078	7.61371	8.97255	8.12114	7.51831	8.04254
13798	L12703.1+NM_010133.1	En1	1418618_at	13798	1	122499201	122504568	122501884	0.516452	0.536299	2.64372	2.81584	2.70201	2.9174	2.91298	2.92818	4.14364	2.82121	3.10412	4.11754
56794	NM_019975.2	Hacl1	1449047_at	56794	14	32421054	32454472	32437763	0.0806504	0.535195	7.35656	6.64626	6.8665	7.52766	7.47285	7.26571	7.64145	7.75863	7.77328	9.4241
108086	BC065066.1+NM_080561.3	2810055G22Rik	1437532_at	108086	5	143752572	143874673	143813622	0.0281152	0.535162	8.53595	8.41736	8.55124	8.45739	8.39574	8.55177	8.91825	9.06331	9.07866	8.61168
224405	NM_144853.3	Cyyr1	1452019_at	224405	16	85456488	85550660	85503574	0.0424277	0.535005	4.41811	4.4682	4.32216	4.22008	4.4674	4.6465	4.82926	5.09549	4.95149	4.40174
50794	AF252285.1+NM_021366.2	Klf13	1432543_a_at;1456030_at	50794	7	71036253	71083743	71059998	0.0754979	0.535005	8.2987	8.34493	8.32764	8.50688	8.16685	8.01855	8.62404	8.96093	8.85182	8.58194
239796	NM_177718.3	1600021P15Rik	1439014_at	239796	16	28826262	28929784	28878023	0.421289	0.534765	6.66379	5.56527	7.59953	7.49853	7.03416	7.24888	6.97439	7.80094	7.63405	7.17117
75564	NM_029338.1	1700027N10Rik	1424763_at	75564	17	46266226	46281147	46273686	0.258398	0.53368	7.6842	8.29814	7.57643	7.8615	6.80125	7.16558	7.77797	8.14291	8.37372	6.91162
67469	NM_026179.2	Abhd5	1417565_at;1417566_at	67469	9	122260850	122288941	122274895	0.292978	0.533585	9.81534	9.73489	8.66913	8.02493	8.95851	8.60096	9.50574	9.50407	9.49283	10.3908
57342	NM_020606.5	Parva	1416818_at;1431375_s_at	57342	7	119571019	119735202	119653110	0.225241	0.533073	9.80587	9.09471	9.33852	9.77836	9.18038	8.74876	10.1946	9.78645	9.59142	8.84608
16998;78891	NM_008520.2;NM_023912.2	Ltbp3;Scyl1	1430354_x_at;1436804_s_at;1438312_s_at	16998;78891	19	5740904	5758532	5749718	0.0328363	0.533021	10.2423	10.769	10.6789	10.8072	10.663	10.2786	11.0728	11.1959	11.0498	10.8898
18113	NM_010924.1	Nnmt	1432517_a_at	18113	9	48399996	48413098	48406547	0.325098	0.532919	6.41486	6.45842	6.32356	7.07423	7.86446	7.19404	7.81203	7.12598	7.32554	11.3976
11839	NM_009704.3	Areg	1421134_at	11839	5	91568625	91577449	91573037	0.409243	0.53286	10.5126	8.55845	8.64562	9.58003	9.15166	7.97898	9.40345	9.75226	9.65652	9.67527
18551	D01093.1+NM_008793.1	Pcsk4	1425824_a_at	18551	10	79784032	79792198	79788115	0.151781	0.531595	6.57867	6.43062	6.41392	6.78168	6.85814	7.26438	7.00097	7.25896	7.49855	7.50255
104111;52504	BC057316.1;NM_134046.3	Adcy3;Cenpo	1421959_s_at;1421960_at;1436928_s_at;1436929_x_at;1459119_at	104111;52504	12	4133426	4213524	4173475	0.0577791	0.531571	6.24121	6.40541	6.50454	7.07846	6.58924	6.86944	7.05264	7.18773	7.1985	7.84062
17701	NM_010835.2	Msx1	1417127_at;1448601_s_at	17701	5	38211730	38215824	38213777	0.103482	0.531467	6.14041	6.32868	6.11703	6.41236	6.50085	6.47093	6.63883	6.99691	6.94379	7.02363
66530	BC049963.1+NM_024432.2	Ubxd1	1417557_at	66530	17	56207673	56214420	56211046	0.0676695	0.531415	9.54486	9.73113	9.4723	9.69782	9.75042	9.61106	10.0308	10.1473	10.32	10.2302
11826	L02914.1+NM_007472.1	Aqp1	1416203_at	11826	6	55286426	55298549	55292487	0.69111	0.531354	6.8469	7.87234	8.51661	8.92368	10.4192	10.6997	10.0448	9.71767	8.47082	11.7256
65086	NM_022983.2	Edg7	1418723_at	65086	3	145883949	145949150	145916549	0.11116	0.531277	3.41939	3.43123	3.74935	3.2918	3.45815	3.6413	3.85678	4.24909	3.98357	4.09685
102032	BC048089.1+NM_001012667.1	AI316807	1438199_at	102032	8	23573095	23587140	23580117	0.0228968	0.531132	8.94468	8.63705	8.63569	8.79042	8.97843	9.16104	9.41271	9.40932	9.34502	9.54101
272381	BC060263.1+NM_198250.1	Lrrc4b	1437183_at	272381	7	51697857	51718685	51708271	0.111236	0.530949	5.42223	4.97906	4.99074	5.27689	5.22335	4.81058	5.44195	5.86411	5.63821	5.18828
13423;56527	BC060661.1;NM_019945.2	Dnase2a;Mast1	1449423_at	13423;56527	8	87432459	87435607	87434033	0.111546	0.530747	6.74334	6.71137	6.69569	6.84246	6.75355	6.74714	7.16659	7.217	7.45543	6.91279
107242	BC024516.1+NM_134149.1	AI837181	1418775_at	107242	19	5425157	5427312	5426234	0.0352877	0.530654	8.12014	8.37465	8.73654	8.69296	8.61521	8.43685	9.04886	8.89948	9.13179	8.91227
11752	BC030407.1+NM_013473.2	Anxa8	1417732_at;1425789_s_at	11752	14	34899204	34913751	34906477	0.664118	0.529644	7.73711	11.1929	9.87563	7.81699	7.0121	7.27904	8.69408	9.33115	9.02061	7.29751
12321	U81829.1	Calu	1415870_at	12321	6	29298154	29326667	29312410	0.0385023	0.529435	11.2857	11.8048	11.3894	11.8363	11.7975	11.8128	12.1864	12.2052	12.16	10.8697
30941	BC021903.1+NM_013919.2	Usp21	1454034_a_at	30941	1	173212080	173218092	173215086	0.0865808	0.529357	8.86657	9.03073	8.95666	8.87291	9.38518	9.45084	9.44198	9.61058	9.81696	8.75615
26427	NM_011957.2	Creb3l1	1419295_at	26427	2	91822487	91864327	91843407	0.613684	0.529122	7.13432	6.54325	7.02709	6.67057	7.03354	7.02576	8.35288	6.54325	7.4085	7.95542
338371	BC056486.1+NM_177394.2	A730011L01Rik	1437764_at	338371	11	119352718	119372768	119362743	0.0335601	0.529058	6.09574	5.92518	5.46767	5.71769	5.69541	5.86585	6.4424	6.20208	6.32646	5.66123
231655	NM_145209.2	Oasl1	1424339_at	231655	5	115373249	115387921	115380585	0.320931	0.528576	10.0442	10.5193	10.6209	8.68107	9.46304	9.61066	10.3316	10.4936	10.2301	7.08123
68385	BC005702.1+NM_026708.1	Tlcd1	1426616_at;1452132_at	68385	11	77992214	77993976	77993095	0.134861	0.528506	7.8824	7.01762	7.50643	7.77822	7.71282	7.53018	7.83259	8.23639	8.23038	10.0787
219148	BC065085.1+NM_177628.3	BC065085	1455872_at	219148	14	64055292	64084334	64069813	0.673611	0.528327	8.9893	10.0091	7.34985	6.92614	5.89329	5.63373	8.2766	7.73507	7.974	5.62829
18260	U49185.1	Ocln	1448873_at	18260	13	101267322	101322673	101294997	0.724913	0.527958	9.76246	9.47683	8.51808	7.87658	5.06115	5.43379	8.19549	7.80788	8.64494	7.4798
14181	U49641.1	Fgfbp1	1419086_at	14181	5	44370104	44373003	44371553	0.513527	0.527874	6.85939	8.49347	6.69442	6.77699	6.46496	6.27544	8.12857	7.21958	7.0178	5.17217
26465	NM_011980.3	Zfp146	1422135_at	26465	7	30946289	30954746	30950517	0.345592	0.526808	7.14429	6.0327	6.67139	6.34749	5.814	5.17499	7.07711	6.59569	6.50005	5.5196
18226	BC089317.1	Nup62	1415925_a_at;1415926_at;1438917_x_at;1447905_x_at	18226	7	52071458	52086179	52078818	0.0361735	0.526701	10.4489	10.1441	10.034	10.261	10.2688	10.2754	10.6242	10.816	10.856	8.9707
17864	NM_008651.2	Mybl1	1450481_at	17864	1	9658918	9690290	9674604	0.329635	0.52661	5.01725	6.02912	4.53894	4.48605	4.831	3.90298	5.58576	5.24792	5.14883	4.30666
22134	NM_009443.3	Tgoln1	1418520_at;1423308_at;1423309_at	22134	6	72558414	72566994	72562704	0.0221173	0.526605	9.92505	10.3963	9.98825	9.97278	9.92698	9.7653	10.4713	10.606	10.4899	11.0402
12579	NM_007670.3	Cdkn2b	1449152_at	12579	4	88952198	88956850	88954524	0.353518	0.526119	8.56791	9.30081	8.3018	9.6221	7.89068	7.60148	8.99747	9.1065	9.11678	8.04009
14048	BC066860.1	Eya1	1421727_at;1457424_at	14048	1	14159035	14300281	14229658	0.125537	0.525832	4.3424	4.25385	4.3166	4.26339	4.01114	4.35188	4.70091	5.00896	4.63726	4.68861
66953	NM_025866.1	Cdca7	1428069_at	66953	2	72314276	72324947	72319611	0.244226	0.525754	9.3535	8.84819	9.40308	9.82068	10.5462	9.81078	9.96536	10.1214	10.3817	6.89894
12667	AF069501.1+NM_009893.1	Chrd	1417304_at	12667	16	20733200	20742455	20737827	0.0728009	0.525608	6.48882	6.68042	6.85989	6.67742	6.91143	7.09781	7.22205	7.51187	7.2008	7.37843
20128	NM_009099.2	Trim30	1417961_a_at;1451860_a_at	20128	7	111557539	111613707	111585623	0.465702	0.52546	9.12836	9.52544	9.75012	7.4241	9.35782	8.74332	9.93128	9.57242	9.03727	8.13785
216440	BC031768.1+NM_177614.2	Os9	1426974_at;1426975_at	216440	10	126532708	126558181	126545444	0.120818	0.525215	8.89612	9.14795	8.80118	8.68246	8.05974	8.22874	9.21299	9.06415	9.2066	9.24671
193116	NM_198936.1	Slu7	1420030_at;1425487_at;1425488_at;1425489_at;1447146_s_at;1447805_s_at;1451727_at	193116	11	43247233	43261483	43254358	0.0394389	0.52515	8.5219	8.60639	8.30309	8.23688	8.80824	8.87138	9.03073	9.14344	9.07522	8.17791
497652	NM_001012638.1	Acd	1420882_a_at	497652	8	108222058	108224984	108223521	0.0806504	0.524625	9.58199	9.23118	9.31344	9.43421	9.37157	9.4766	9.74487	9.98407	10.0494	8.7471
94245	NM_025772.4	Dtnbp1	1431619_a_at	94245	13	45017454	45097465	45057459	0.0226032	0.524574	9.53547	9.72589	9.25561	9.23904	9.60192	9.64463	9.98146	10.13	9.96358	10.2544
15499	NM_008296.2	Hsf1	1424622_at	15499	15	76307875	76331402	76319638	0.146571	0.523586	8.12215	8.46502	8.67656	8.01782	9.1539	8.97317	8.99217	9.08159	9.2013	8.63262
13852	D10475.1+NM_007941.1	Stx2	1418164_at	13852	5	129490442	129514376	129502409	0.0605278	0.523545	7.67248	8.17579	7.8195	8.05188	8.16006	8.49949	8.73153	8.46685	8.56186	8.79028
66958	NM_025868.1	Txndc14	1437454_a_at;1452130_at	66958	2	84511473	84518985	84515229	0.0359792	0.523334	10.1538	9.94362	9.98702	9.91567	9.80147	9.72248	10.4878	10.3028	10.5414	10.3728
18514	NM_183355.2	Pbx1	1425383_a_at;1428646_at;1428647_at;1449542_at	18514	1	170088514	170361635	170225074	0.0201717	0.523153	8.69105	8.51035	8.32291	8.4428	8.09011	8.37552	8.84262	8.9978	8.9454	7.74894
18121	NM_008711.1	Nog	1422300_at	18121	11	89161952	89163646	89162799	0.0936731	0.522926	4.2812	4.23638	4.12878	4.04401	4.17164	4.53801	4.94972	4.58168	4.73739	4.95908
22393	NM_011716.2	Wfs1	1448411_at	22393	5	37357343	37380221	37368782	0.0462753	0.522858	7.39337	7.74395	7.09202	7.19872	7.10563	7.03494	7.77651	7.7527	7.82368	8.54996
72141	NM_028121.2	Adpgk	1421382_at;1437848_x_at;1451079_at	72141	9	59139415	59166197	59152806	0.0671685	0.522605	6.54649	7.37868	7.17239	7.2877	7.42573	7.22724	7.75316	7.58017	7.75359	8.10203
72667	NM_028316.1	Zfp444	1452376_at;1456154_at	72667	7	6124084	6142951	6133517	0.0215781	0.522551	7.05762	7.01009	7.15858	6.99336	7.04058	7.10471	7.59193	7.50475	7.65344	6.74975
67848	NM_026409.2	Ddx55	1439023_at	67848	5	125002895	125019669	125011282	0.0527403	0.522438	7.76255	7.34611	7.41322	7.47707	7.89084	8.06357	8.12192	8.24416	8.17792	7.3015
56233	BC057332.1+NM_019572.2	Hdac7a	1420812_at;1420813_at	56233	15	97623119	97674733	97648926	0.0667183	0.522373	7.9382	8.61782	8.4694	7.8023	8.03293	8.04182	8.7405	8.56023	8.71763	8.99986
56050	NM_018887.2	Cyp39a1	1418780_at	56050	17	43804474	43887794	43846134	0.327075	0.522233	8.58876	8.68585	7.5732	7.78802	7.27132	7.01073	8.07212	8.57286	8.38065	7.28551
234199	BC029734.1	Fgl1	1424599_at	234199	8	42276791	42300507	42288649	0.159586	0.522035	4.55425	4.22888	4.33983	4.30613	4.34086	4.41471	4.63237	4.98101	5.04505	4.30166
30840	BC054377.1	Fbxl6	1449849_a_at	30840	15	76366161	76369165	76367663	0.0346037	0.522019	8.4792	8.53302	8.91567	8.51739	8.76091	8.68413	9.05863	9.14607	9.30652	8.3863
74114	NM_023733.2	Crot	1450966_at	74114	5	8966039	8997161	8981600	0.20167	0.521688	8.12407	8.02322	9.23034	8.80256	9.01317	9.1546	9.16589	9.42847	9.14469	9.06962
66438;84506	AF297664.1+NM_032541.1;NM_183257.1	Hamp1;Hamp2	1419196_at;1419197_x_at;1436643_x_at	66438;84506	7	31707409	31709197	31708303	0.228122	0.521511	4.71052	4.40512	5.0042	4.77405	5.15687	5.27556	5.27624	5.18209	5.76936	4.52552
74111	BC034010.1	Rbm19	1451365_at	74111	5	120566493	120648989	120607741	0.115042	0.520792	7.92892	7.77655	8.08309	7.90297	8.11371	7.9715	8.27042	8.61935	8.56097	7.46073
16172	NM_008359.1+U31993.1	Il17ra	1420904_at	16172	6	120413265	120433744	120423504	0.197159	0.52058	6.95207	6.93138	6.65556	6.98382	6.22653	5.65912	7.10979	7.15656	6.99963	7.28417
84036	BC090622.1	Kcnn1	1419617_at;1449536_at	84036	8	73365948	73380876	73373412	0.0105417	0.519938	5.20408	5.01669	5.19978	5.10563	4.93051	5.05861	5.53328	5.59618	5.68801	6.1254
243912	BC089621.1+NM_001012401.1	Hspb6	1436332_at	243912	7	31338040	31340458	31339249	0.0668037	0.519614	8.82728	8.16645	8.1879	8.50357	8.13439	8.52186	8.79128	9.0842	8.85408	11.4947
219189	BC019143.1	1300010F03Rik	1424904_at	219189	14	79249003	79465075	79357039	0.0563337	0.519507	6.61731	6.96599	6.88645	6.68815	7.19574	7.38403	7.41905	7.4901	7.5182	8.49287
17754	NM_032393.1	Mtap1a	1455779_at;1460566_at	17754	2	121115336	121136568	121125952	0.390726	0.51949	6.51374	6.53001	6.50698	6.69755	6.28229	6.53241	7.57756	6.72978	6.78261	6.96626
15227	NM_010426.1	Foxf1a	1423013_at	15227	8	123608374	123610779	123609576	0.151681	0.519469	4.97267	4.61046	4.90059	4.5648	5.64029	5.55051	5.64014	5.54254	5.49539	4.23621
75422	NM_029280.1	Mettl5	1460519_a_at	75422	2	69709271	69723661	69716466	0.338362	0.519045	8.39947	7.6501	8.28432	8.01684	9.41715	9.39429	9.04	8.85537	9.24286	7.64866
223593	BC067035.1+NM_153548.2	E430025E21Rik	1434132_at	223593	15	59163553	59205722	59184637	0.0987893	0.519039	10.8768	11.257	11.1541	10.9723	11.0017	10.8178	11.4291	11.7477	11.4202	10.5157
237988	NM_001080929.1	Cdr2l	1445027_at;1459911_at	237988	11	115243230	115257446	115250338	0.0966332	0.518966	8.25041	7.64732	8.61866	8.6819	8.35403	8.35582	8.78733	8.81188	8.91175	7.21626
12526	NM_009858.2	Cd8b1	1426170_a_at;1448569_at	12526	6	71272806	71287445	71280125	0.0341959	0.518733	6.16837	6.50937	6.52432	6.29742	6.47006	6.36044	6.81886	6.8585	7.04383	7.27334
76900	BC002150.1+NM_133772.1	Ssbp4	1449511_a_at	76900	8	73121390	73132201	73126795	0.06443	0.518731	9.33788	8.96123	9.55331	9.69729	8.92563	9.27811	9.83774	9.90759	9.6876	8.79755
22019	NM_009418.1	Tpp2	1421893_a_at;1421894_a_at;1430575_a_at;1438264_a_at	22019	1	43990847	44059844	44025345	0.0557433	0.518712	8.61633	8.51422	8.31698	8.63521	9.01672	8.60223	9.08106	9.30617	9.01976	7.78559
75033	NM_175213.2	4930486G11Rik	1429094_at;1437935_at	75033	9	81757351	81921098	81839224	0.339896	0.518684	3.00827	3.21913	3.09253	3.32501	3.14432	3.04764	4.12142	3.36031	3.49277	3.21508
215445	BC037132.1	Rab11fip3	1438022_at	215445	17	26125990	26205806	26165898	0.0186117	0.518514	7.58142	7.93156	7.58154	7.71061	8.03613	7.92081	8.26455	8.39484	8.27719	8.09019
12122	BC002031.1+NM_007544.3	Bid	1417045_at;1448560_at	12122	6	120843140	120866838	120854989	0.302926	0.518424	8.17376	7.33493	9.06104	8.46355	8.79568	9.22454	9.07311	9.00411	9.00481	7.51674
54140	NM_016847.2	Avpr1a	1418603_at;1418604_at	54140	10	121885548	121890509	121888028	0.72011	0.518388	5.03341	5.14839	5.13253	5.87552	5.03642	4.96541	7.18252	4.95073	5.01776	5.18858
18824	NM_019755.2	Plp2	1439296_at;1453572_a_at	18824	X	7245072	7248457	7246764	0.365413	0.518186	8.8396	9.48687	8.80648	8.86196	7.23911	7.95121	9.06104	9.08144	9.00469	7.60611
59092	NM_021567.2	Pcbp4	1433658_x_at;1449054_a_at;1449055_x_at	59092	9	106356221	106366340	106361280	0.0480745	0.517714	9.08613	8.60045	9.06884	9.26735	8.60462	9.02692	9.40268	9.52958	9.44804	8.33757
67204	NM_026030.2	Eif2s2	1417712_at;1417713_at;1448819_at;1448820_a_at;1456617_a_at	67204	2	154698173	154718553	154708363	0.0730697	0.517165	10.9446	10.8504	10.9244	11.1928	11.6072	11.5303	11.7425	11.6347	11.6992	10.7565
380921	NM_001081336.1	Dgkh	1457213_a_at	380921	14	78969416	79124896	79047156	0.0236921	0.517101	6.12531	6.49763	6.18394	6.53234	6.47343	6.6024	6.93842	6.91608	6.90433	6.61864
215210	NM_172541.1	2010310D06Rik	1435031_at	215210	5	136211360	136220042	136215701	0.0196898	0.516272	7.88188	8.03006	8.20645	8.08744	8.36372	7.95512	8.51863	8.58542	8.7071	10.0311
226778	BC112400.1	Mark1	1425509_at;1425511_at;1440996_at	226778	1	186721482	186823358	186772420	0.207643	0.516166	5.42144	5.43277	5.63867	5.57317	5.77343	6.23634	6.48963	5.90009	6.19669	6.21077
72029	BC013549.1	Tnrc5	1426479_a_at	72029	17	46872707	46889135	46880921	0.0179352	0.515501	8.18719	8.50569	8.28597	8.03969	8.44108	8.50469	8.75796	8.90999	8.8607	8.59344
20324	BC027005.1+NM_138741.1	Sdpr	1416778_at;1416779_at;1443832_s_at	20324	1	51345970	51359803	51352886	0.642778	0.514915	6.72048	6.09482	7.77867	9.03814	9.08689	9.3625	9.16173	8.03749	8.38627	10.9046
433323	NM_001004173.2	Sgpp2	1430986_at;1445297_at;1457867_at	433323	1	78306920	78416862	78361891	0.05231	0.514595	5.7594	5.86173	5.83015	5.81104	5.85221	5.77003	6.2624	6.29143	6.43224	5.76143
75751	NM_024267.5	Ipo4	1436420_a_at;1450814_a_at	75751	14	56244466	56254515	56249490	0.0335494	0.514418	9.08806	8.83086	9.34392	9.42594	9.25382	9.47605	9.72681	9.83791	9.68786	9.36811
56017	NM_019488.4	Slc2a8	1450628_at	56017	2	32828508	32837592	32833050	0.0650879	0.514313	8.65715	7.87139	8.06317	8.54783	8.10511	8.43541	8.76683	8.70738	8.90876	8.97622
19332	NM_011227.1	Rab20	1438097_at	19332	8	11453392	11478638	11466015	0.14492	0.514206	7.57188	8.28062	7.72806	7.52203	8.01657	6.99171	8.30184	8.10419	8.19202	6.53058
73095	BC036140.1	Slc25a42	1424790_at	73095	8	72708239	72736204	72722221	0.144142	0.513797	7.13909	7.36347	7.33945	7.14259	7.60141	7.79095	7.67903	8.15181	7.89904	9.28729
18806	U87557.1	Pld2	1417237_at;1457252_x_at	18806	11	70353791	70371610	70362700	0.0551247	0.513763	8.89845	9.02226	8.48999	8.48093	8.97648	8.6742	9.10502	9.37457	9.33286	8.61747
56222	NM_019563.2	Cited4	1425400_a_at;1438261_at	56222	4	120339177	120340423	120339800	0.188156	0.513674	8.29041	8.07386	7.766	7.45301	7.0948	7.38662	8.10136	8.44459	8.02742	6.5827
20905	NM_009293.1+U37545.1	Sts	1421500_at	20905	NA	NA	NA	NA	0.0599919	0.513619	7.60649	7.58644	7.40346	7.63214	7.28201	7.71045	7.88748	8.18733	8.07654	8.55557
78428	BC049647.1	Wibg	1453315_at	78428	10	128185578	128203614	128194596	0.12297	0.513524	7.14421	6.66193	6.98281	6.84545	6.75893	7.03626	7.36406	7.2427	7.6486	7.57394
57431	BC049281.1	Dnajc4	1417934_at	57431	19	7062401	7066993	7064697	0.127215	0.512618	8.21457	8.71953	8.68113	8.56365	8.81863	8.87187	8.90599	9.25492	9.31164	9.67605
18174	L33415.1+NM_008732.1	Slc11a2	1417584_at;1452078_a_at	18174	15	100218333	100254645	100236489	0.0449519	0.512446	7.81905	8.13805	8.11382	7.44407	7.73255	7.70962	8.28049	8.35559	8.37984	7.95606
75712	BC060034.1+NM_029398.2	Tmem14a	1428447_at	75712	1	21208710	21220246	21214478	0.321601	0.512029	6.74237	7.00039	6.40203	6.61949	5.89895	6.13685	7.08701	7.30775	6.54136	7.69118
20439	NM_009174.3	Siah2	1448170_at;1448171_at	20439	3	58478860	58496323	58487591	0.0762952	0.511802	8.85236	8.70699	8.54766	8.47319	8.72634	8.85947	9.01631	9.30593	9.29617	7.42469
216766	NM_172558.1	Gemin5	1436310_at;1436311_at	216766	11	57934792	57982041	57958416	0.299362	0.511735	6.89752	6.82251	7.20304	6.88942	8.06566	8.34975	7.7214	7.99115	7.9366	6.54652
76303	NM_001033174.1	Osbp	1460350_at	76303	19	12040431	12066533	12053482	0.106209	0.511723	8.99541	9.40619	9.52149	9.48563	10.0909	9.85846	9.97277	10.1017	10.1397	10.0015
67609	NM_026273.1	4930453N24Rik	1423976_at	67609	16	64765931	64770765	64768348	0.0733355	0.511636	9.50398	9.9747	10.1508	9.75516	10.2853	10.0385	10.6356	10.3287	10.4248	9.80694
105351	NM_134067.2	AW209491	1423512_at	105351	13	14722544	14730251	14726397	0.536605	0.51156	9.12238	6.32582	8.72815	8.85266	9.14832	9.47206	9.25145	8.88258	9.22534	9.09983
17931	NM_027892.1	Ppp1r12a	1429487_at	17931	10	107599249	107714631	107656940	0.0590699	0.511366	8.85817	9.01763	9.00845	9.22399	9.43685	9.64533	9.6474	9.7545	9.72742	9.68447
106529	NM_134118.1	Gpsn2	1416352_s_at;1429681_a_at	106529	8	86095599	86118361	86106980	0.0401745	0.51095	11.5037	11.0948	11.3924	11.4515	11.0612	11.4455	11.8053	11.978	11.7241	12.0419
19733	NM_009060.2	Rgn	1448852_at	19733	X	20126913	20139213	20133063	0.139122	0.510778	5.70157	5.30501	5.0731	4.62824	5.12543	5.66457	5.96448	5.65499	5.66182	4.46152
59126	NM_021606.2	Nek6	1423596_at;1425850_a_at;1451043_at	59126	2	38367188	38443000	38405094	0.181454	0.510733	8.1827	7.81537	8.44193	8.35258	8.66268	8.6671	9.1589	8.64584	8.78863	7.50628
217154	NM_146028.2	Stac2	1424581_at	217154	11	97897938	97914776	97906357	0.671307	0.510687	9.40996	5.52781	9.26567	9.40648	10.0775	9.76685	9.34904	9.5036	9.40658	7.38883
226519	J03484.1+NM_010683.1	Lamc1	1423885_at;1423886_at	226519	1	155066053	155179916	155122984	0.275466	0.510667	6.83377	7.2343	7.33242	8.05201	8.30268	8.35268	8.30934	8.14695	8.12965	8.1769
57869	NM_178873.2	Adck2	1433637_at	57869	6	39523872	39537736	39530804	0.0563445	0.510573	6.63458	6.38777	6.60617	6.28584	6.73686	7.01	7.06789	7.27915	7.01529	7.27967
338365	NM_177388.2	Slc41a2	1452445_at	338365	10	82693884	82800562	82747223	0.31328	0.510545	8.35479	9.22751	7.89246	8.05181	7.83441	7.81925	8.51722	9.10049	8.50404	6.8741
114679	NM_053267.2	Selm	1424394_at	114679	11	3414705	3417353	3416029	0.367424	0.510496	8.26342	10.0613	8.02441	9.51936	8.87238	8.79867	9.66281	9.25481	9.38365	9.35153
101685	BC079859.1+NM_175318.3	Spty2d1	1434885_at;1438146_x_at;1447989_at;1455130_at	101685	7	54248060	54263619	54255839	0.0676213	0.510025	7.63683	7.497	7.18442	7.05266	7.26244	6.86189	7.92572	7.68959	7.66239	6.40082
18415	BC110662.1	Hspa4l	1418253_a_at;1449010_at	18415	3	40549515	40594369	40571942	0.48225	0.50999	8.775	9.48326	7.98633	7.78959	7.50569	6.5544	8.66669	8.52813	8.38228	7.54658
19646;68828	NM_009030.3;NM_023485.3	Rbbp4;Sync	1422118_at	19646;68828	4	128986762	129012584	128999673	0.161609	0.509918	4.66311	5.04302	4.49855	4.62421	4.08672	4.43486	4.90354	5.35186	4.94959	5.00892
268759	BC080738.1+NM_001004155.1	9930012K11Rik	1433801_at	268759	14	70554213	70559240	70556726	0.141936	0.509653	7.23188	7.33415	6.3152	7.24429	6.79892	6.47625	7.30026	7.4781	7.45094	6.13768
74094	NM_028751.2	Tjap1	1426691_at	74094	17	46394826	46419948	46407387	0.156382	0.509563	8.87833	8.93887	8.78865	9.02044	9.20759	8.97594	9.21852	9.62611	9.58896	8.406
22249	NM_001081413.1	Unc13b	1417757_at	22249	4	43071856	43277745	43174800	0.647642	0.50937	9.34823	9.20906	6.95032	6.16718	6.18705	6.27925	7.77968	7.5929	8.22608	8.73123
60599	NM_021897.1	Trp53inp1	1416926_at;1416927_at	60599	4	11083588	11101524	11092556	0.20644	0.509337	7.85196	8.0681	7.45114	7.57845	6.70814	6.91903	8.00951	7.7889	8.01801	7.78377
55950	NM_018772.2	Bri3	1416924_at	55950	5	145005306	145065946	145035626	0.0500329	0.509224	10.6605	10.6407	10.6234	10.6748	10.5154	10.7487	11.1197	11.0653	11.2744	10.5517
26417	NM_011952.2	Mapk3	1427060_at	26417	7	133903115	133909333	133906224	0.0221701	0.509102	10.8003	10.872	10.7704	10.7589	10.7116	10.6263	11.2749	11.3462	11.1758	11.0065
218820	BC066027.1+NM_145459.3	Zfp503	1423835_at;1423836_at	218820	14	22803185	22808823	22806004	0.201945	0.509017	9.34653	8.65932	8.1739	8.20759	8.70793	8.96051	9.45579	8.99186	9.10729	9.23331
240186	NM_178722.3	Zfp438	1457059_at	240186	18	5210029	5334432	5272230	0.138238	0.50861	7.26129	7.02856	6.33231	6.7651	6.69019	6.51279	7.369	7.42581	7.02614	7.35838
218232	BC066081.1+NM_207232.1	AW456874	1433823_at;1435107_at;1437613_s_at;1445362_at;1454726_s_at	218232	13	48673239	48721033	48697136	0.124307	0.50749	5.94891	6.2119	5.08727	5.81645	5.81796	5.87304	6.1268	6.46789	6.30554	6.2949
217119	NM_145828.2	Xylt2	1452515_a_at	217119	11	94525165	94538807	94531986	0.0409421	0.507456	6.21434	6.44644	5.71076	6.11185	6.26733	6.28137	6.65264	6.65283	6.73295	6.66961
26399	U39066.1	Map2k6	1426850_a_at	26399	11	110260436	110386836	110323636	0.239808	0.50734	5.5942	6.18143	7.03992	6.84297	6.50778	6.98148	7.23469	6.96837	6.89285	7.50388
17168	NM_181569.1	Mare	1433548_at	17168	11	32125628	32167707	32146667	0.176203	0.506876	8.07376	8.41588	8.15192	8.14797	7.07833	7.62838	8.37679	8.37472	8.51723	9.11072
16010	NM_010517.3	Igfbp4	1421991_a_at;1421992_a_at;1423756_s_at;1423757_x_at;1437405_a_at;1437406_x_at	16010	11	98902559	98915705	98909132	0.531516	0.506465	7.97864	8.95259	9.49032	10.737	10.8752	10.179	10.2497	9.96201	10.4141	11.5956
68043	NM_026526.1	N6amt2	1418386_at;1435269_at;1435270_x_at;1449072_a_at	68043	14	58168434	58190401	58179417	0.0367681	0.506394	9.24166	9.20733	9.08028	8.97965	9.18439	9.27359	9.66029	9.7834	9.55894	9.05817
15423	NM_013553.1	Hoxc4	1422870_at	15423	15	102865147	102867272	102866209	0.504307	0.506374	6.23597	5.71376	6.13389	6.03499	6.09818	6.37435	7.06629	5.8788	6.8696	7.837
20130	NM_009101.2	Rras	1418448_at	20130	7	52273379	52277014	52275196	0.0837639	0.506357	10.5041	10.3501	10.4219	10.5042	9.9052	9.78754	10.9225	10.6593	10.6738	11.1192
101206	NM_133932.2	Tada3l	1417467_a_at	101206	6	113316649	113327832	113322240	0.139918	0.50635	8.30394	8.21658	8.66344	8.12447	8.39397	8.50524	8.63619	9.08028	8.9064	8.2084
216001	NM_144822.2	Cbara1	1451207_at	216001	10	59165347	59326878	59246112	0.0505895	0.505824	8.85859	9.12012	8.73429	8.91405	8.47182	8.75665	9.17584	9.45588	9.31352	9.34274
171210;26897	BC064469.1+NM_134188.2;NM_012006.2	Acot1;Acot2	1422996_at;1422997_s_at	171210;26897	12	85328817	85334823	85331820	0.124775	0.505669	9.56809	8.80114	9.42607	9.22878	9.09227	9.96391	9.92016	9.72346	9.91353	7.7016
17869	NM_010849.4	Myc	1424942_a_at	17869	15	61816896	61821907	61819401	0.370298	0.505418	9.24761	8.54146	10.0528	9.98927	10.5126	10.5079	10.1492	10.3145	10.4783	8.61643
65079	BC058381.1	Rtn4r	1419732_at	65079	16	18127742	18152499	18140120	0.0583955	0.505337	7.83956	8.4428	8.26873	8.11752	7.77519	7.72772	8.41962	8.58274	8.59942	7.87389
52874	NM_177474.3	D19Bwg1357e	1426931_s_at;1426932_at;1434173_s_at	52874	19	27463192	27504310	27483751	0.166267	0.504962	8.20827	8.22523	8.9525	8.84057	9.39217	9.00857	9.18179	9.29318	9.35357	8.42497
245269	NM_175538.2	E130304F04Rik	1434297_at	245269	NT_166323	47312	93161	70236	0.259746	0.504811	3.33928	2.98388	3.3304	3.2683	4.53448	4.03013	4.03481	3.92421	4.29864	3.83145
330192	BC026744.1+NM_177876.2	Vps37b	1424380_at	330192	5	124454651	124482269	124468460	0.191468	0.504403	8.84293	8.70329	9.07465	8.49042	8.84469	8.68222	8.98815	9.5094	9.33476	7.37586
83560	AF285584.1+NM_031386.1	Tex14	1419240_at	83560	11	87218567	87369325	87293946	0.0996355	0.504399	5.65988	5.90821	5.61723	5.52082	6.01537	5.65844	6.2498	6.41392	6.03946	5.75409
225631	NM_194268.2	Onecut2	1440005_at;1444980_at;1460044_at	225631	18	64500018	64558140	64529079	0.278173	0.504393	3.59442	3.65444	3.74202	3.58848	3.92741	4.37465	3.91772	4.46314	4.57304	3.54001
110637	NM_175481.2	Grik4	1437681_at	110637	9	42326218	42752576	42539397	0.12297	0.504301	5.50852	5.36645	5.03134	5.29123	4.99644	6.06326	5.75094	6.02944	5.86115	5.78502
23882	NM_011817.1	Gadd45g	1453851_a_at	23882	13	51942047	51943841	51942944	0.369391	0.504053	7.93207	9.0882	8.67769	7.715	7.43661	7.83643	8.86034	8.79737	8.19745	9.79568
78802	NM_030188.3	Ttc30a1	1424012_at	78802	2	75816304	75820024	75818164	0.283884	0.503191	6.45534	5.80217	6.64706	6.47805	7.3171	6.90216	7.03766	6.83101	7.44184	5.70337
226791	BC027340.1+NM_146106.1	Lyplal1	1451490_at	226791	1	187911768	187941189	187926478	0.369904	0.502785	6.40962	6.57061	7.23026	6.58734	7.17997	7.82017	7.29668	7.1717	7.93897	9.71131
224826	BC075642.1+NM_146078.2	Ubr2	1427163_at;1429515_at;1429516_at	224826	17	47065241	47147469	47106355	0.0215869	0.502716	8.64914	8.49822	8.51303	8.54163	8.49054	8.66411	8.96946	9.12269	9.09434	9.088
19090	NM_011159.2	Prkdc	1451576_at	19090	16	15637959	15842332	15740145	0.138238	0.502319	7.21315	7.81243	7.72928	7.31461	8.16622	8.22818	8.11938	8.26168	8.35784	7.8085
102448	NM_001033209.2	Xylb	1426706_s_at	102448	9	119266703	119302447	119284575	0.361738	0.502173	6.93635	7.10399	5.85739	5.83512	7.41868	7.47036	7.08384	7.47866	7.25496	5.42576
69367	NM_023505.2	Glrx2	1422998_a_at;1437679_a_at;1437680_x_at	69367	1	145586159	145596806	145591482	0.0351347	0.502077	9.48336	9.2629	9.64574	9.6584	9.92917	9.82709	10.204	10.123	10.0826	9.932
22026	BC103686.1	Nr2c2	1425014_at;1451569_at	22026	6	92041384	92123051	92082217	0.211634	0.502001	6.75047	6.50387	6.51749	6.17295	7.67168	7.09057	7.19396	7.41	7.25556	5.87889
217366	BC023296.1+NM_153545.1	Lrrc45	1437471_at	217366	11	120575267	120582436	120578851	0.0816077	0.50196	8.77467	8.80284	8.86713	8.83157	8.98687	9.12986	9.22127	9.45256	9.52852	8.99108
386463	NM_001008424.2	Cdsn	1435191_at	386463	17	35689073	35694125	35691599	0.389671	0.501917	5.93833	6.04794	6.37795	5.96182	5.70384	5.67478	5.96302	6.50256	6.89251	6.70181
75985	BC017550.1+NM_029494.2	Rab30	1426452_a_at	75985	7	99890224	99985626	99937925	0.28737	0.501787	6.49123	6.0513	6.32985	6.21306	6.02424	5.70594	6.99388	6.28086	6.63844	6.97498
52024	NM_024204.4	Ankrd22	1453239_a_at	52024	19	34197039	34240531	34218785	0.567634	0.501569	8.04093	7.32048	7.15722	4.97472	5.92351	5.41493	7.16418	6.70663	7.04979	4.61264
208884	NM_172465.1	Zdhhc9	1454787_at	208884	X	45525146	45562055	45543600	0.127077	0.501247	8.17463	8.66113	8.19164	7.95983	8.49073	8.57082	9.03559	8.87997	8.61257	8.11253
192651	NM_138949.3	Zfp286	1425080_at;1425081_at;1442247_at	192651	11	62591889	62602925	62597407	0.0590699	0.500907	4.19769	4.8131	4.17275	4.6833	4.6903	4.4036	4.85152	5.10278	5.02879	4.48553
18018	NM_016791.3	Nfatc1	1417621_at;1425761_a_at;1428479_at;1447085_s_at	18018	18	80802944	80909797	80856370	0.143869	0.500781	7.93998	8.38635	7.61279	7.4607	7.7337	7.33759	8.08498	8.46563	8.18729	8.05834
13170	NM_016974.1	Dbp	1418174_at;1426230_at;1438211_s_at	13170	7	52960602	52965521	52963061	0.135817	0.500603	6.43764	5.94563	6.56956	7.14226	6.58939	6.87654	7.23657	7.09912	6.94663	8.19623
12454	BC027297.1+NM_009832.1	Ccnk	1424830_at	12454	12	109418012	109441569	109429790	0.232714	0.500424	7.36602	7.58345	7.48159	7.19935	8.24717	8.61743	8.21901	8.15011	8.37966	7.31329
193670	NM_145355.2	Rnf185	1451108_at;1459877_x_at	193670	11	3315985	3352366	3334175	0.0263772	0.500162	8.59203	8.85446	8.51243	8.59211	8.82403	8.9658	9.11876	9.33136	9.22081	8.98271
242109	BC092534.1+NM_172863.2	Zfp697	1440999_at	242109	3	98186471	98235630	98211050	0.211501	0.500116	4.69752	4.54767	4.68373	5.16802	5.21237	5.94621	5.69939	5.40518	5.52354	6.0247
225997	AY135644.1+NM_153417.1	Trpm6	1427642_at;1438877_at	225997	19	18824473	18967000	18895736	0.514163	0.499736	8.23568	9.50986	7.87989	6.92374	7.38442	6.64522	7.94826	8.4671	8.37325	6.35398
208076	NM_148950.2	Pknox2	1428017_at;1433907_at	208076	9	36698570	36954899	36826734	0.23954	0.499526	5.94968	5.86882	5.98414	6.27125	5.89912	6.45693	6.22745	6.82796	6.65813	6.54402
20128;209387	BC056631.1+NM_199146.1;NM_009099.2	AI451617;Trim30	1456494_a_at	20128;209387	7	111557539	111613707	111585623	0.497132	0.499357	5.95162	6.04038	6.6746	4.61794	6.95946	6.20278	7.07878	6.54394	6.09874	4.91757
76795	NM_029745.2	Tbc1d9b	1428596_at;1428597_at	76795	11	49944883	49985519	49965201	0.00961913	0.499297	8.46456	8.53085	8.44344	8.32862	8.4607	8.73441	8.98697	9.06795	8.92426	9.04508
50523	NM_015771.2	Lats2	1419678_at;1419679_at;1425420_s_at;1426156_at;1437101_at;1439441_x_at	50523	14	58308500	58364960	58336730	0.0139719	0.499274	5.7939	6.00277	5.6752	5.88013	5.87157	5.76756	6.38222	6.37542	6.23575	5.9197
50762	NM_015797.2	Fbxo6	1417501_at;1447671_x_at	50762	4	147519825	147526168	147522996	0.158165	0.499192	9.33079	9.40808	9.11876	8.51054	8.59313	8.37027	9.38568	9.31372	9.46396	9.2996
66059	NM_025327.1	Krtcap2	1417058_a_at;1417059_at	66059	3	89050182	89053644	89051913	0.0268241	0.498967	10.5556	10.5279	10.7373	10.9485	10.7153	11.0611	11.1792	11.2389	11.3517	10.3111
108147	NM_026195.1	Atic	1428506_at;1452811_at	108147	1	71603733	71625978	71614855	0.0105417	0.498891	8.37134	8.55855	8.71763	8.67991	8.76165	8.76997	9.10936	9.1018	9.21504	7.97336
11461;320184	NM_007393.1;NM_177093.3	Actb;Lrrc58	1419734_at;1436722_a_at;AFFX-b-ActinMur/M12481_3_at;AFFX-b-ActinMur/M12481_5_at;AFFX-b-ActinMur/M12481_M_at	11461;320184	5	143665420	143668404	143666912	0.02191	0.498816	13.098	13.0116	13.1313	13.0734	13.3641	13.3521	13.7835	13.6364	13.5918	12.71
66102	NM_023158.5	Cxcl16	1418718_at;1449195_s_at	66102	11	70267736	70273486	70270611	0.300938	0.498777	9.15621	10.7117	9.87624	9.10199	9.99403	9.12378	10.0313	10.1237	10.3233	8.11123
268930	NM_023058.2	Pkmyt1	1418481_at	268930	17	23869441	23873694	23871567	0.268058	0.498722	9.74707	9.91112	9.35904	9.34998	9.21886	9.01089	9.55025	10.0589	10.1855	7.26287
68090	NM_026553.2	Yif1a	1423939_a_at;1423940_at;1456134_x_at	68090	19	5088545	5092503	5090524	0.0877497	0.498606	9.50845	9.52562	10.3491	10.0912	9.86938	10.0311	10.3682	10.2805	10.5345	10.4651
11670	NM_007436.1+U12785.1	Aldh3a1	1418752_at	11670	11	61022123	61031923	61027023	0.223146	0.498173	3.13436	2.99742	3.12364	2.87596	3.39136	3.29574	3.33561	3.91038	3.65776	3.24886
246048	NM_139134.2	Chodl	1451440_at	246048	16	78931193	78951973	78941583	0.0351347	0.497248	3.86619	3.75085	3.50397	3.54887	3.67532	3.98828	4.29847	4.27868	4.08133	3.7108
78246	NM_030064.1	Phf23	1428997_at	78246	11	69809351	69813511	69811431	0.0177323	0.49701	10.3374	10.2578	10.111	10.2038	10.6329	10.2167	10.708	10.8068	10.856	9.85762
11993	U41736.1	Aup1	1415742_at	11993	6	83004690	83007674	83006182	0.0382057	0.49673	9.64043	9.61615	9.93976	9.36457	9.35563	9.3277	9.9256	10.0973	10.0894	9.58614
13656	NM_020596.2	Egr4	1449977_at	13656	6	85461125	85463583	85462354	0.0174669	0.496595	5.74297	5.98596	5.9587	6.18374	5.79584	6.14729	6.37787	6.51897	6.5002	6.00103
226351	BC024712.1+NM_146103.1	Tmem185b	1452093_at	226351	1	121422744	121424801	121423772	0.0294832	0.49641	9.35481	9.26626	9.33218	9.54381	9.87034	9.41278	9.89995	9.98864	9.99073	9.03001
65107	NM_022993.3	Lrp10	1416836_at	65107	14	55083013	55089116	55086064	0.107602	0.496395	10.8161	11.1437	10.6329	10.5823	10.1812	10.2083	11.0792	11.1223	11.0699	11.002
212139	BC030439.1	Cc2d1a	1426422_at	212139	8	86656728	86671652	86664190	0.0762952	0.495874	8.47006	8.83432	8.28345	8.49552	8.51774	8.19303	8.82449	9.14798	8.91221	8.34917
14312	NM_010238.3	Brd2	1423502_at;1437210_a_at	14312	17	34248965	34259262	34254113	0.132338	0.495273	10.1108	10.4152	10.2188	10.1861	10.7109	10.3047	10.5955	11.0255	10.8381	10.5872
67016	NM_194334.2	Tbc1d2b	1428508_at	67016	9	90096889	90165607	90131248	0.299812	0.494994	7.57285	8.62408	7.70388	8.53157	8.24459	8.55178	9.04697	8.36286	8.68953	9.72557
18741	NM_011098.3	Pitx2	1424797_a_at;1450482_a_at	18741	3	128902842	128922504	128912673	0.405012	0.494949	4.10292	4.02466	3.90159	4.00384	4.00502	3.84584	3.99508	4.4995	4.9322	5.61415
381644	BC062951.1+NM_199032.1	Cep135	1444201_at	381644	5	77020739	77075490	77048114	0.191959	0.494772	5.16768	4.2137	4.41927	4.09043	5.11545	4.91011	5.15326	4.9672	5.32218	3.90829
93675	AY256576.1	Clec2i	1422166_at	93675	6	128837606	128846864	128842235	0.293963	0.494498	4.26744	4.5426	3.79705	3.78309	4.85892	4.53801	4.49679	5.16796	4.71229	5.10631
231642	BC062188.1+NM_175016.2	Alkbh2	1455673_at	231642	5	114573944	114578227	114576085	0.0614591	0.494266	8.90252	8.59091	8.88499	9.0385	9.10005	9.32796	9.30079	9.55034	9.55412	7.65465
218885	BC019806.1+NM_145460.1	Oxnad1	1426375_s_at;1447816_x_at	218885	14	32898914	32916385	32907649	0.00577535	0.494264	7.67904	7.37207	7.41072	7.48668	7.49616	7.6522	8.01678	8.05691	7.95755	7.91283
13371	NM_010050.2	Dio2	1418937_at;1418938_at;1426081_a_at	13371	12	91962994	91976878	91969936	0.00479915	0.49413	5.67586	5.61383	5.68308	5.72763	5.45683	5.78562	6.12941	6.21143	6.11297	7.03103
70240	NM_027356.1	2700038N03Rik	1417807_at;1447822_x_at	70240	5	137735897	137736892	137736394	0.0523455	0.493496	6.02375	5.99886	5.9424	6.12175	6.29845	6.27886	6.6033	6.46803	6.74118	6.62812
11988	NM_007514.3	Slc7a2	1422648_at;1426008_a_at;1436555_at;1450703_at	11988	8	41947721	42007423	41977572	0.366046	0.493466	5.61778	6.63175	6.33603	6.48562	6.52756	5.83558	6.42946	7.22029	6.54781	6.50474
77889	BC052470.1+NM_029999.3	Lbh	1425208_at;1429088_at;1451629_at	77889	17	73267658	73288911	73278284	0.486217	0.493363	6.23617	6.54577	8.18973	8.12569	7.59445	7.48893	8.30976	7.39878	7.86193	7.88934
19027	NM_198710.2	Sypl	1422879_at;1422880_at;1422881_s_at	19027	12	33638833	33661769	33650301	0.195029	0.493068	10.8554	10.4498	10.4757	10.4411	10.81	9.55591	10.7362	10.9243	11.1127	10.5586
76917	NM_029798.1	2810417J12Rik	1424494_s_at;1438982_s_at	76917	17	23913884	23923027	23918455	0.189102	0.493018	8.29333	7.66579	7.20436	7.63221	7.56872	7.26828	8.18938	7.82344	8.28258	6.7193
66559	NM_025633.1	Metapl1	1452464_a_at	66559	2	71291395	71363223	71327309	0.326204	0.492912	8.53451	7.96034	8.11743	8.49566	8.87007	8.76367	8.50895	9.23924	9.10138	8.78247
69082	NM_026934.3	Zc3h15	1427876_at;1427877_at;1453684_s_at	69082	2	83484643	83504771	83494707	0.0504378	0.492778	10.3745	9.93993	10.6022	10.5583	10.4839	10.2568	10.9941	10.7501	10.8419	9.88353
102693	BC058712.1+NM_153537.3	Phldb1	1424467_at;1424468_s_at	102693	9	44494392	44543277	44518834	0.0728009	0.49274	7.54254	8.31316	8.24424	8.43257	8.17008	8.0442	8.54965	8.71431	8.58765	9.36729
24051	NM_011890.3	Sgcb	1419667_at;1419668_at;1436678_at	24051	5	74026490	74038983	74032736	0.229692	0.492714	7.07859	7.65176	6.8273	6.60472	8.06675	7.45872	7.76211	7.87701	7.68293	8.01448
16196	NM_008371.2	Il7	1422080_at;1436861_at	16196	3	7573182	7613760	7593471	0.2272	0.49262	4.71231	4.75545	4.52357	4.42274	5.86787	5.01871	5.29308	5.57382	5.26128	4.62313
13110	NM_010008.2	Cyp2j6	1417952_at	13110	4	96183933	96220342	96202137	0.446222	0.492542	3.701	3.73353	4.093	3.67356	4.07253	3.62906	4.91497	4.10112	3.91288	6.19185
69572;79456	NM_027122.2;NM_058214.2	Mfsd3;Recql4	1422922_at	69572;79456	15	76531908	76533920	76532914	0.392937	0.492434	7.74291	8.02904	8.01689	7.83618	8.50383	8.37185	8.04119	8.83679	8.84968	7.35481
67198	NM_144882.2	2810022L02Rik	1425913_a_at;1436091_at;1455566_s_at	67198	1	57831772	58005238	57918505	0.490285	0.492307	5.72833	6.5984	7.05457	6.69612	8.39966	7.79829	7.87536	7.47057	7.26867	6.48658
12421	AB070619.1+NM_009826.3	Rb1cc1	1418968_at;1449292_at	12421	1	6204743	6265656	6235199	0.116523	0.491856	8.35642	8.45517	8.09828	8.33492	8.18629	7.98471	8.88929	8.78304	8.51113	7.74105
69179	NM_028839.2	Tmem110	1425404_a_at;1438693_at	69179	14	31638788	31687896	31663342	0.0129821	0.491778	7.72771	7.86276	7.47681	7.45579	7.57354	7.59947	8.14145	8.10619	8.07573	8.23751
66985	NM_025886.3	Rassf7	1418924_at	66985	7	148401820	148404557	148403188	0.0332705	0.491541	9.93744	9.60195	10.0993	9.89218	9.68056	9.50649	10.3211	10.228	10.2844	8.31045
108124	NM_025898.1	Napa	1416192_at;1448243_at	108124	7	16683984	16702476	16693230	0.0080993	0.491433	8.61135	8.62886	8.7159	8.60387	8.44259	8.80104	9.20386	9.08972	9.08253	9.22941
231123	BC027393.1+NM_146159.1	BC023882	1423919_at	231123	5	34496570	34512094	34504332	0.080768	0.490538	9.51682	9.06558	9.22702	9.44536	9.57597	9.28248	9.64758	9.93573	9.94491	8.67461
20974	NM_011522.2	Syngr3	1416098_at;1448216_at	20974	17	24822037	24826894	24824465	0.102326	0.490472	5.801	5.96285	5.78307	6.50491	5.89428	5.83762	6.30932	6.39358	6.66038	5.91809
20667	NM_011438.2	Sox12	1439754_at;1455562_at;1456882_at	20667	2	152219350	152223782	152221566	0.157992	0.490431	5.83683	5.85527	5.94762	6.23029	6.41239	6.94786	6.55384	6.67974	6.85284	5.91063
56737	NM_019998.2	Alg2	1421059_a_at	56737	4	47482705	47487205	47484955	0.107103	0.490324	8.84014	9.08407	9.16208	9.05108	9.43216	9.72772	9.66451	9.55831	9.89679	10.1659
17135	NM_010757.2	Mafk	1418616_at	17135	5	140267490	140278606	140273048	0.0131187	0.490296	8.34803	8.50152	8.15181	8.08642	8.11593	8.23387	8.68388	8.75665	8.74915	8.74301
230157	NM_021436.2	Tmeff1	1426649_at;1441890_x_at	230157	4	48598065	48676003	48637034	0.515782	0.490148	7.33219	6.15815	5.86925	7.05517	6.99453	7.33828	7.96882	6.9746	6.9008	6.98686
227541	NM_177343.3	Camk1d	1426389_at;1452050_at	227541	2	5214510	5635808	5425159	0.318861	0.489923	5.21319	6.21593	5.8679	5.79373	6.85688	6.79479	6.34826	6.79013	6.70259	6.89658
19414	NM_009025.2	Rasa3	1415850_at	19414	8	13566950	13677583	13622266	0.366046	0.489838	6.60062	7.41284	7.3831	8.6203	7.94277	8.05976	8.46598	8.04287	7.97036	10.2006
100515	NM_001081144.1	6820424L24Rik	1441134_at;1446246_at;1452340_at	100515	5	39059719	39075989	39067854	0.246141	0.489704	6.13015	5.78338	6.47257	6.791	6.92126	7.36098	7.12723	7.04321	7.02834	6.19412
52686	BC089591.1+NM_172567.2	Mettl2	1445706_x_at;1456118_at	52686	11	104987801	105001706	104994753	0.0450266	0.488889	7.93843	8.00756	8.10554	8.07773	8.44449	8.38447	8.52289	8.64326	8.77962	7.9352
212528	BC027404.1+NM_198020.1	Trmt1	1436494_x_at;1437314_a_at;1451249_at	212528	8	87213177	87223686	87218431	0.0379375	0.488665	8.11912	7.76132	8.01116	8.2268	8.40082	8.15963	8.54669	8.73194	8.52679	8.08532
66548	NM_025629.1	Adamtsl5	1420336_at	66548	10	79802538	79811157	79806847	0.0634077	0.48861	6.04124	6.60839	6.42485	6.73991	6.33729	6.50793	6.79006	7.08279	6.92279	7.49175
208117	NM_177583.2	Aph1b	1435793_at;1456500_at	208117	9	66623828	66643297	66633562	0.0782003	0.488414	8.03949	7.80715	7.29897	7.75693	8.16697	8.0515	8.33851	8.32171	8.36553	8.10004
15937	NM_133662.2	Ier3	1419647_a_at	15937	17	35958629	35959855	35959242	0.186284	0.488141	12.1594	10.9385	11.6945	12.1594	11.4903	11.5707	11.9651	12.2239	12.2819	8.72094
65962	NM_023449.1	Slc9a3r2	1428954_at;1428955_x_at;1431208_a_at;1439368_a_at;1439369_x_at;1452976_a_at	65962	17	24776233	24787250	24781741	0.112351	0.487631	8.18873	8.6506	7.78479	8.30992	7.95556	7.72748	8.41813	8.69079	8.6625	9.01563
19732	BC068121.1+NM_009059.2	Rgl2	1450688_at	19732	17	34066840	34074628	34070734	0.0229585	0.487566	9.41054	9.77065	9.59126	9.46665	9.88101	9.69132	10.0217	10.2097	10.1371	10.3981
244058	NM_177740.2	Rgma	1438241_at	244058	7	80520761	80563228	80541994	0.141896	0.487557	7.7009	8.17114	7.56433	7.34223	7.25529	7.2373	8.14903	8.14312	7.80611	8.63599
68149	NM_026580.1	Otub2	1417575_at;1417576_a_at	68149	12	104626892	104644555	104635723	0.154391	0.487513	6.11973	6.06949	6.02754	6.33712	5.8221	5.83185	6.33875	6.4509	6.77681	6.2509
76485	NM_029626.1	Glt8d1	1428269_a_at;1428270_at	76485	14	31814890	31825171	31820030	0.0252417	0.487509	9.33981	9.29941	9.39882	9.71659	9.53798	9.71221	9.89351	9.98087	10.0906	9.62618
22003	NM_024427.2	Tpm1	1423049_a_at;1423721_at	22003	9	66870397	66897082	66883739	0.304042	0.487249	11.2133	11.9267	11.267	11.4904	11.1836	10.9964	12.2523	11.6141	11.6341	10.4633
72479	NM_024255.2	Hsdl2	1426856_at;1426857_a_at	72479	4	59594463	59631565	59613014	0.0860919	0.487174	8.23286	8.22697	8.82666	7.96264	8.72253	8.39173	8.91977	8.85591	8.86753	9.89438
101544	NM_001033205.1	Zfp575	1447359_at	101544	7	25368857	25372660	25370758	0.0354695	0.486887	6.21334	6.68241	6.79199	6.77699	6.47882	6.58675	7.08053	7.07769	7.06759	6.51488
17125	U58992.1	Smad1	1416081_at;1448208_at;1459843_s_at	17125	8	81862300	81923417	81892858	0.120935	0.486605	9.8625	10.0912	9.37311	9.71464	10.173	9.77965	10.3444	10.503	10.1095	8.8934
12234	NM_001037758.1	Btrc	1417325_at;1425680_a_at	12234	19	45438235	45604503	45521369	0.00951833	0.48651	5.88	5.93477	6.09901	6.25843	6.0266	6.03591	6.52073	6.54964	6.50653	6.43849
74673	NM_029048.3	Spdyb	1432185_a_at	74673	5	143977995	143988569	143983282	0.189377	0.486509	5.3248	5.76355	5.29265	5.37488	5.23589	5.41549	5.60062	5.97981	6.08273	5.2941
102124	BC052498.1+NM_198299.1	E130303B06Rik	1434981_at	102124	8	108227553	108232090	108229821	0.107103	0.486392	8.34858	8.27364	8.15133	8.24	8.84091	8.76898	8.75061	8.90872	9.11157	5.65483
17069	U09192.1	Ly6e	1453304_s_at	17069	15	74786092	74789761	74787926	0.235142	0.486259	12.0886	12.6245	12.9172	11.4679	11.906	12.1196	12.8183	12.751	12.4514	11.804
77090	BC019407.1+NM_029865.1	Ocel1	1425191_at	77090	8	73895197	73903260	73899228	0.144067	0.486228	8.12963	8.47294	8.04068	7.85692	8.28449	7.73186	8.39883	8.49452	8.82358	9.01094
72584	BC004026.1	Cul4b	1417453_at	72584	X	35886451	35929373	35907912	0.228868	0.485969	8.87784	9.09469	8.63271	8.72705	8.98925	8.68624	9.38642	9.56732	9.00806	7.87665
17165	BC019184.1	Mapkapk5	1417016_at	17165	5	121975057	121995901	121985479	0.111081	0.485607	9.53725	9.27259	9.16166	9.09716	9.95045	9.88008	9.90098	10.0465	9.95898	9.93308
67615	NM_026275.2	Ube2r2	1415768_a_at;1444460_at	67615	4	41083033	41138282	41110657	0.00419317	0.485602	8.78441	8.87646	8.62019	8.73363	8.82166	8.63435	9.1875	9.28767	9.21699	9.05967
107435	NM_026115.2	Hat1	1428061_at	107435	2	71227015	71279679	71253347	0.143766	0.485583	10.5132	10.1323	10.5903	10.5874	11.2868	11.0405	11.0278	11.2707	11.2334	7.86995
72140	NM_028120.1	Ccdc123	1421948_a_at;1421949_a_at;1424914_at	72140	7	36182081	36223703	36202892	0.135823	0.485453	7.84025	7.30246	7.35582	7.11964	7.65734	7.94745	7.80907	8.04947	8.20929	6.58555
238330	AF525300.1+NM_145836.1	6430527G18Rik	1433468_at;1447815_x_at;1454609_x_at	238330	12	88222520	88224847	88223683	0.054084	0.485347	9.51621	9.12896	9.6419	9.35026	9.44425	9.80815	10.0936	9.97892	9.8284	9.11904
13982	NM_007956.2	Esr1	1421244_at;1435663_at	13982	10	5340927	5734552	5537739	0.164612	0.484681	5.3978	5.4976	5.77266	5.65992	5.69835	5.82223	5.97406	6.38852	6.01575	6.44882
77462	BC019151.1+NM_029912.1	Tmem116	1425318_a_at	77462	5	121901902	121974192	121938047	0.227172	0.484052	4.04531	3.94673	3.99955	3.79674	3.59263	3.62591	4.0609	4.27064	4.62405	4.24169
26920	BC038386.1	Cep110	1421005_at	26920	2	34965012	35034342	34999677	0.39452	0.483873	5.28786	4.767	4.6069	4.58051	6.41452	6.10629	5.84222	5.78088	5.71007	4.09902
15516	NM_008302.3	Hsp90ab1	1416364_at;1416365_at	15516	17	45704728	45710220	45707474	0.0220888	0.483872	12.4662	12.3157	12.7501	12.672	12.7602	12.4357	12.99	13.1479	13.0137	12.3168
29858	NM_013872.1	Pmm1	1424167_a_at;1430780_a_at	29858	15	81781542	81791294	81786418	0.0569237	0.483845	9.25174	9.5983	9.36202	9.63406	9.98604	9.60746	9.92949	10.0585	10.1834	9.97211
13382	BC003368.1+NM_007861.2	Dld	1423159_at;1433264_at	13382	12	32016429	32036280	32026354	0.123336	0.483653	8.72182	8.05778	8.37908	8.37172	8.88432	8.04321	8.69119	9.0034	8.98533	9.49547
13000	NM_009974.2	Csnk2a2	1460646_at	13000	8	97971879	98012714	97992296	0.0402504	0.483563	9.29844	9.24765	9.33564	9.54356	9.88948	9.55969	9.8709	10.0494	9.96763	8.91297
12575	NM_007669.2	Cdkn1a	1421679_a_at;1424638_at;1433360_at	12575	17	29230717	29237667	29234192	0.421079	0.483275	10.0124	10.5278	10.3588	10.2666	8.69413	9.45556	10.7909	10.04	10.2766	9.48684
228019	BC057960.1	Mettl8	1451141_at	228019	2	70802618	70893640	70848129	0.0508366	0.483161	6.79918	6.88798	7.03231	7.31311	7.31695	7.4201	7.57695	7.72961	7.52774	7.02216
71566	NM_133733.2	9030425E11Rik	1448250_at	71566	9	40494091	40593245	40543668	0.781141	0.483063	5.45985	5.56881	5.32004	6.03283	6.18175	5.91129	7.87477	4.90142	5.91028	8.43048
53312	U27462.1	Nub1	1420535_a_at;1428439_at;1430480_at;1452776_a_at;1452777_a_at	53312	5	24191633	24216373	24204003	0.0147626	0.48281	8.11418	8.13735	8.13495	7.76645	7.91979	7.82871	8.43239	8.5185	8.44826	8.14868
67978	NM_026486.1	4432405B04Rik	1423224_at	67978	5	125048758	125077658	125063208	0.0650879	0.482806	7.21645	6.9331	7.25708	7.1103	7.23182	7.7598	7.6073	7.85902	7.73638	6.18565
55942	NM_018820.3	Sertad1	1417406_at	55942	7	28271972	28275330	28273651	0.0653016	0.482575	10.1738	10.038	9.86475	9.75519	9.54024	9.41668	10.2376	10.3124	10.2921	9.4753
18709	NM_008841.1	Pik3r2	1418463_at	18709	8	73292078	73300580	73296329	0.0827229	0.482474	8.66536	8.92949	8.79709	9.10039	8.92401	9.15305	9.30935	9.60339	9.31937	9.09734
319776	NM_178768.3	C230095G01Rik	1443959_at	319776	6	116642648	116666931	116654789	0.247577	0.482372	4.55843	4.4219	4.63985	4.60166	4.49372	4.99526	4.77435	5.15687	5.37131	4.4266
72549	BC033929.1+NM_180588.1	Reep4	1428478_at	72549	14	70945161	70948740	70946950	0.163314	0.482295	9.69124	9.53185	9.24676	8.91741	8.77093	9.23594	9.57438	9.60039	9.96918	8.30708
67131	NM_025988.2	Acbd4	1428271_at;1449626_s_at	67131	11	102963002	102973513	102968257	0.0119302	0.482253	8.55523	8.33171	8.38174	8.51713	8.76874	8.57634	8.93876	9.03211	9.04133	10.8735
50708	NM_015786.1	Hist1h1c	1416101_a_at;1436994_a_at;1438204_at	50708	13	23830676	23832235	23831455	0.344393	0.482133	8.86422	10.1095	8.89109	8.53602	8.99416	8.78792	9.84799	9.52774	9.16213	10.0917
68971	NM_026894.1	1500001M20Rik	1428684_at	68971	6	114954406	114987894	114971150	0.165371	0.4821	8.3382	8.63603	9.01922	8.72213	9.33228	9.5146	9.36048	9.41623	9.45083	7.9902
72778	BC039633.1+NM_176835.2	2810451A06Rik	1429773_at;1460468_s_at	72778	15	98929915	98935134	98932524	0.542936	0.482062	5.3064	6.18498	8.17799	7.23449	6.2622	5.85111	6.66712	6.92338	7.36427	5.32533
22174	U18933.1	Tyro3	1425248_a_at;1425249_a_at	22174	2	119623469	119643840	119633654	0.103482	0.481892	8.11769	7.79609	7.39283	7.29959	7.91054	7.79027	8.24522	8.33468	8.01928	6.00043
118445	AF283891.1+NM_078477.1	Klf16	1416350_at	118445	10	80029874	80040066	80034970	0.0679507	0.481684	8.88712	8.84821	8.44819	8.47772	8.66095	8.20322	9.10909	8.912	9.18665	8.44591
20510	U75214.1	Slc1a1	1425415_a_at;1448299_at;1460386_a_at	20510	19	28909625	28988449	28949037	0.452853	0.481437	8.15064	7.93283	7.75332	6.98602	6.57964	5.91277	7.47411	7.92763	7.70018	6.21878
18209	BC094362.1+NM_010947.3	Ntn2l	1422056_at	18209	17	24340793	24346332	24343562	0.233055	0.481101	4.00409	3.99279	4.09157	4.17009	3.61867	4.03013	4.34499	4.25778	4.79421	3.91794
56229	AB039946.1+NM_019576.1	Thsd1	1449621_s_at	56229	8	23337812	23371794	23354803	0.215332	0.480759	5.62169	5.84067	5.41398	6.01018	5.6799	5.60479	5.92626	6.12929	6.47234	6.72028
70807	NM_027560.1	Arrdc2	1428352_at	70807	8	73359054	73363433	73361243	0.101871	0.480305	6.7052	6.29211	6.33833	6.34147	6.78283	6.23328	6.72522	7.08155	6.98076	7.09499
93742	NM_001013580.1	Pard3	1420391_at;1436764_at;1436765_at	93742	8	129588145	130134730	129861437	0.0599623	0.480251	6.69278	6.39781	6.3966	6.69263	7.01515	6.75208	7.11875	7.28782	7.00771	6.22743
30935	NM_023141.1	Tor3a	1428660_s_at;1450454_at	30935	1	158584704	158604438	158594571	0.308763	0.480223	7.80977	8.37354	8.6743	7.00785	8.05847	7.55179	8.6101	8.43479	8.13364	6.96141
67149	NM_025998.1	2610200G18Rik	1419651_at	67149	4	130125775	130168392	130147083	0.0936265	0.479312	5.87746	5.73329	5.42577	6.31023	5.78402	5.68431	6.46189	6.23101	6.15258	5.68098
75739	NM_001081287.1	Mpp7	1432216_s_at;1443971_x_at;1454158_at	75739	18	7350735	7626861	7488798	0.392745	0.479246	7.40934	6.5007	6.01473	6.33551	5.78214	5.44663	6.93406	6.8932	6.355	5.83954
97287	BC018294.1+NM_026849.1	Mtmr14	1425066_a_at	97287	6	113187887	113231196	113209541	0.140564	0.47871	8.37038	7.94093	8.20349	7.99037	8.64675	8.8311	8.61205	8.98375	8.83184	8.05929
93683	NM_033320.4	Glce	1425876_a_at;1428374_at	93683	9	61905063	61918413	61911738	0.0655712	0.478402	8.60207	8.93227	8.28735	8.56332	8.6719	8.51347	9.01627	8.95978	9.24434	8.33352
231128	BC099925.1+NM_001030306.1	BC037112	1435427_x_at;1435428_at;1455306_at;1455307_at	231128	5	34753248	34829104	34791176	0.05231	0.478341	7.45455	7.24562	7.25894	7.19935	7.85465	7.66971	7.87099	8.00702	7.89843	7.24435
212073	NM_172500.2	4831426I19Rik	1440402_at	212073	12	106168159	106248019	106208089	0.155744	0.478178	5.97981	6.06859	5.614	5.41408	5.1575	5.1368	5.87055	6.03741	6.21196	6.04328
107476	NM_133360.2	Acaca	1427595_at;1434185_at	107476	11	83943592	84215153	84079372	0.0921947	0.478057	7.92711	7.36951	7.83988	7.85599	8.40391	7.92149	8.34211	8.36628	8.38473	10.4709
69504	BC012405.1	2310001H12Rik	1424872_at	69504	11	60734467	60745369	60739918	0.246587	0.477939	8.11117	8.31509	7.46443	8.41725	8.84794	9.01692	8.77948	8.92973	8.811	8.43703
213053	NM_144808.4	Slc39a14	1425649_at;1427035_at;1438490_at	213053	14	70703274	70751231	70727252	0.135176	0.477781	6.77715	6.85839	7.45337	7.56678	7.24785	7.5043	7.53864	7.91224	7.68638	6.77716
230594	NM_175472.3	Zcchc11	1437395_at	230594	4	108132031	108232026	108182028	0.345958	0.477526	8.25997	7.45108	7.6128	7.89648	9.11022	8.80348	8.88581	8.67824	8.43555	8.35865
68048	NM_026531.2	Isg20l1	1423957_at;1450506_a_at;1451186_at	68048	7	86040813	86054026	86047419	0.136252	0.477496	7.03552	7.16711	7.36171	7.38602	7.18509	7.07625	7.90656	7.53818	7.59359	7.27474
22051	NM_011639.2	Trip6	1449041_a_at	22051	5	137751127	137755435	137753281	0.0989304	0.477267	11.0899	10.3775	10.9166	11.2492	10.4733	10.8502	11.2494	11.3373	11.3235	10.3859
13885	NM_016903.2	Esd	1417825_at;1438488_at	13885	14	75132179	75149655	75140917	0.0273747	0.476434	11.1864	11.0068	10.9286	10.9851	10.8643	11.0889	11.5773	11.3798	11.5023	10.8143
19013	NM_011144.2	Ppara	1449051_at	19013	15	85565994	85633249	85599621	0.0404676	0.476364	4.00679	3.6609	4.03376	3.80944	4.34425	3.82053	4.33893	4.49091	4.43709	5.38042
70223	NM_027350.1	Nars	1428666_at;1452866_at	70223	18	64659319	64676191	64667755	0.0570162	0.475982	11.8622	11.645	11.5395	11.4688	11.4214	11.0643	12.0211	12.0573	11.8502	10.4002
108000	NM_001081363.1	Cenpf	1427161_at;1452334_at;1458447_at	108000	1	191464495	191511965	191488230	0.313255	0.475896	8.28166	8.26054	7.6714	7.75571	8.46855	8.71025	8.26189	8.83047	8.90938	5.23081
68832	NM_172401.2	1110057K04Rik	1428085_at;1436519_a_at;1437981_x_at	68832	12	8214929	8292558	8253743	0.0209727	0.475683	8.11142	8.13902	8.45607	8.22485	8.21822	7.92699	8.58138	8.75048	8.63348	8.49069
27403	AF287141.1+NM_013850.1	Abca7	1419238_at	27403	10	79460360	79478313	79469336	0.152327	0.475578	8.11096	8.51393	7.37562	7.79674	7.84114	7.65221	8.17103	8.39675	8.50425	8.6459
68066	NM_026542.1	Slc25a39	1439410_x_at;1447783_x_at;1453111_a_at;1456176_x_at	68066	11	102264299	102268822	102266560	0.0128768	0.475414	11.2064	11.2129	10.8865	10.9153	11.1833	11.1218	11.5287	11.5807	11.58	11.7332
70073	BC049767.1+NM_027306.1	Zdhhc25	1430611_at	70073	15	88430745	88431972	88431358	0.606124	0.474982	3.44621	3.58063	3.47351	3.79823	3.55431	4.25947	3.72034	5.07665	3.68414	3.61199
68539	BC025033.1	Tmem109	1416032_at;1416033_at;1437008_x_at;1456057_x_at	68539	19	10945154	10956225	10950689	0.180684	0.474913	8.94042	9.00945	9.97684	9.73367	9.94645	9.68834	9.92899	10.0914	10.052	10.7695
68718	NM_001033142.2	Rnf166	1436906_at	68718	8	124990047	124999964	124995005	0.0402504	0.474839	8.17798	8.46636	8.63468	8.48618	8.85978	8.68658	9.07608	8.99001	9.01421	8.64657
81500	NM_030749.1	Sil1	1417354_at	81500	18	35426054	35658530	35542292	0.157599	0.474434	9.00553	9.59929	8.90194	8.77876	8.48757	9.05248	9.39812	9.66332	9.27465	9.64973
213027	NM_001039578.2	B130050I23Rik	1452921_at	213027	8	4166567	4208046	4187306	0.115132	0.474367	6.86261	7.12328	6.86946	6.96803	6.80934	7.05226	7.27129	7.61191	7.38239	7.83403
68839	NM_175134.2	Ankrd46	1428063_at	68839	15	36407425	36426506	36416965	0.103966	0.474271	9.56742	9.56242	9.76206	9.45727	9.7636	9.58638	9.90052	10.1847	10.1872	10.486
64652	NM_022656.2	Nisch	1452156_a_at	64652	14	31984120	32020012	32002066	0.0196898	0.474202	11.3718	11.0686	11.4888	11.5018	11.2018	11.4988	11.7614	11.8589	11.8681	11.5662
224742	BC063094.1+NM_013854.1	Abcf1	1420157_s_at;1420158_s_at;1426921_at;1452236_at;1452429_s_at	224742	17	36093767	36106695	36100231	0.0673006	0.474032	9.30474	9.44601	9.39604	9.37666	9.17553	9.01121	9.59357	9.88127	9.80235	9.03121
15500	NM_008297.2	Hsf2	1449306_at	15500	10	57206292	57232941	57219616	0.17716	0.473958	5.66116	5.03906	5.54472	5.74446	5.34301	4.77522	6.06945	5.7448	5.66143	5.08488
72355	BC025858.1+NM_197998.1	2210021J22Rik	1451409_at	72355	15	85637419	85642089	85639754	0.105716	0.473953	7.42616	7.40122	7.90731	7.49181	7.8311	7.96727	7.9507	8.1727	8.3109	8.22804
11605	U34071.1	Gla	1418248_at;1449006_at;1459738_x_at	11605	X	131122895	131135494	131129194	0.281365	0.473552	6.13338	7.08396	6.60287	6.45606	6.64631	6.80816	7.47439	6.95	6.86164	5.72138
14705	BC061689.1	Bscl2	1420632_a_at;1437345_a_at	14705	19	8915027	8923156	8919091	0.0494118	0.473407	8.3361	8.64029	8.78275	8.63329	9.12273	8.65813	9.24544	9.15161	9.10981	11.6492
13138	NM_010017.1	Dag1	1423872_a_at;1426779_x_at;1456131_x_at	13138	9	108108289	108166255	108137272	0.16106	0.473319	9.58703	9.8865	9.71138	9.70057	10.3382	9.89947	10.3389	10.552	10.0907	10.5406
67035	NM_025926.1	Dnajb4	1431734_a_at;1451177_at	67035	3	151846919	151873047	151859983	0.328275	0.472712	8.02474	8.1537	7.64289	8.12516	7.75832	7.54496	8.75974	8.25727	8.02601	9.16167
232946	BC043666.1+NM_177692.3	Bloc1s3	1427390_at	232946	7	20089835	20093716	20091775	0.163322	0.472302	8.22515	7.54165	7.86624	7.70851	7.08083	7.16585	8.05874	8.09794	8.05433	8.06041
69572	NM_027122.2	Mfsd3	1422922_at;1451433_at	69572	15	76531908	76533920	76532914	0.0281456	0.472295	7.49776	7.27439	7.80444	7.37083	7.67507	7.57486	8.02416	7.99877	7.99263	8.56043
226153	BC071195.1+NM_153796.3	Peo1	1434168_at	226153	19	45081048	45087252	45084150	0.266168	0.471613	8.16588	8.58881	9.07729	9.23904	9.21341	9.22428	9.06707	9.49302	9.6091	9.28537
22619	NM_011734.2	Siae	1416538_at;1460387_a_at	22619	9	37421416	37455124	37438270	0.183839	0.471603	7.1194	7.30379	6.82293	6.03289	6.82093	6.46366	7.35302	7.15469	7.18889	7.14766
70941	BC107405.1	4921539E11Rik	1453440_at	70941	4	102903053	102963463	102933258	0.182897	0.471542	3.53558	3.19998	3.46244	3.45921	3.4609	3.64106	3.66292	4.06314	4.06815	3.22432
230796	BC057107.1	Wdtc1	1434560_at	230796	4	132848382	132895186	132871784	0.0797606	0.471362	7.19386	7.68656	6.88188	7.03275	7.03115	6.83762	7.6402	7.55683	7.54895	8.4346
94109	NM_053171.2	Csmd1	1421449_at;1446273_at;1446468_at	94109	8	15892545	17534974	16713759	0.0788936	0.471345	3.98452	3.87913	3.93962	4.25531	3.68677	3.96259	4.23803	4.53012	4.49985	3.91128
68737	BC019148.1+NM_144524.1	Angel1	1424844_at	68737	12	88041453	88067421	88054437	0.10902	0.470582	8.34016	8.05986	7.68766	7.63628	7.80625	8.16933	8.26599	8.38161	8.61392	8.09665
21838	BC054436.1+NM_009382.2	Thy1	1423135_at	21838	9	43851467	43856662	43854064	0.842017	0.470084	7.23765	8.56591	8.12053	9.61922	8.96972	9.45131	11.1323	7.12602	9.13413	10.5604
320376	NM_178782.4	Bcorl1	1438469_at	320376	X	45694535	45761226	45727880	0.0591743	0.469644	6.30232	6.7786	6.05245	6.46618	6.07258	6.20583	6.88591	6.7346	6.72741	6.22158
18114	U79773.1	Rrp1	1415957_a_at;1427720_a_at	18114	10	77863132	77875740	77869436	0.12338	0.469303	10.4838	10.1012	10.1105	10.0233	9.57707	9.49	10.4109	10.4556	10.4343	9.79531
76816	NM_029756.2	Sdccag8	1431203_at;1435260_at;1453946_a_at;1456538_at	76816	1	178744791	179045281	178895036	0.00761274	0.469223	5.96985	5.91244	5.70671	5.96617	5.74194	5.69728	6.32817	6.33485	6.24184	5.51253
271711	NM_175564.2	Tmem169	1437083_at	271711	1	72330947	72349569	72340258	0.350722	0.469097	3.5417	3.84916	3.63323	3.74087	4.0022	4.45714	3.89823	4.46457	4.65664	3.60854
66156	NM_025389.3	Anapc11	1417326_a_at;1447897_x_at;1459212_at	66156	11	120459735	120469512	120464623	0.133659	0.468959	9.88175	10.1204	9.86538	9.66811	9.80781	9.79724	10.1056	10.3956	10.4761	9.39884
13030;14137	BC054722.1+NM_010191.2;NM_007798.2	Ctsb;Fdft1	1417491_at	13030;14137	14	63741353	63761971	63751662	0.139232	0.468762	7.86456	8.73628	8.12991	8.35536	8.55391	8.70084	8.72017	9.0697	8.78685	9.37122
227700	BC028859.1	Sh3glb2	1426499_at	227700	2	30200331	30214751	30207541	0.0592661	0.468294	9.06862	9.1135	8.6762	8.82085	8.49001	8.48481	9.30644	9.17569	9.24975	9.98323
67217	NM_026038.1	2810055F11Rik	1424692_at	67217	12	73174480	73186426	73180453	0.445185	0.467932	7.72471	6.10444	7.86282	8.42542	8.28664	8.25646	8.11332	8.28399	8.33673	8.52006
239739;67738	NM_026352.3;NM_177356.3	Lamp3;Ppid	1417057_a_at	239739;67738	16	19653474	19706458	19679966	0.154328	0.46788	9.62054	9.474	9.77702	10.0681	10.5947	10.2173	10.4071	10.5335	10.3388	8.82152
171405;236293	AB056442.1;NM_172776.1	AB056442;D630002G06Rik	1419751_x_at;1425222_x_at;1451635_at	171405;236293	19	7938881	8040517	7989699	0.233055	0.467212	4.1439	5.04763	4.21479	4.20603	4.56827	4.25133	4.55456	4.98252	5.08053	4.2237
20222	NM_013651.3	Sf3a2	1450576_a_at;1455546_s_at	20222	10	80261329	80267559	80264444	0.0268579	0.467201	9.08865	8.94455	8.96691	8.81391	8.82122	9.02552	9.31728	9.40496	9.50974	9.15122
140721	BC053083.1+NM_080643.2	Caskin2	1450691_at	140721	11	115660668	115674906	115667787	0.0544694	0.467043	7.8553	7.74856	7.58957	7.593	8.17856	8.11247	8.32497	8.31185	8.30304	7.98292
238247	NM_001081195.1	Arid4a	1436191_at;1438464_at;1456420_at	238247	12	72116954	72200338	72158646	0.198886	0.46694	7.15144	6.51911	6.63815	6.99558	7.05937	7.04754	7.10074	7.38756	7.61812	6.80123
57377	BC051949.1+NM_020619.2	Gcs1	1422489_at	57377	6	83065500	83068890	83067195	0.164985	0.466745	9.51694	9.4046	10.1649	9.5895	10.0837	10.404	10.1757	10.3119	10.4944	9.52317
74105	NM_028758.2	Gga2	1428141_at	74105	7	129132305	129164701	129148503	0.34429	0.466598	8.19454	8.86377	9.68389	9.89707	9.63778	9.83672	9.93981	9.79895	9.71792	10.4418
207911	AF498247.1+AF498248.1+NM_145132.1	Mchr1	1428031_at	207911	15	81065999	81068542	81067270	0.0306071	0.466557	4.02362	3.8605	3.71433	3.8149	3.44134	3.56299	4.14398	4.24952	4.21501	3.79321
56376	BC037476.1	Pdlim5	1421413_a_at;1422861_s_at;1450786_x_at	56376	3	141904328	142058599	141981463	0.348728	0.466278	7.34362	7.40526	7.27653	7.53444	6.86872	5.82895	7.78152	7.44641	7.29966	6.12108
226641	NM_001081304.1	Atf6	1435444_at;1453288_at;1456021_at	226641	1	172634588	172797902	172716245	0.0885028	0.465794	7.49546	7.79225	7.15706	7.39503	7.99553	7.85757	8.05065	8.00133	8.19185	7.40951
[truncated: 14,385 more rows]

## Sheet: Comments
G-2C9 versus G-2, FC3 / G-2C11 versus G-2, FC3:
The gene lists for differential genes between G-2C9 and G-2C11 versus G-2 were determined by setting a minimal Fold Change of 3 (SLR 1.58). In addition a minimal (linear) Signal of 150 (log2 is 7.2) in one of the compared samples was required.
Overlap G-2C9 and G-2C11 vs G-2:
The table sheet "Overlap G-2C9 and G-2C11 vs G-2" represents the overlap between the gene lists provided in the sheets "G-2C9 versus G-2, FC3" and "G-2C11 versus G-2, FC3"
Diff. exp. cell lines vs tumors:
Differential expression criteria: p-value <= 0.05 and Fold Change >= 3 (SLR 1.58)
Note that only NP8 tumors (not G-2 Tumors 1/2) were compared with cell lines.

## Sheet: Diff. exp. cell lines vs tumors
UID	Accession	Symbol	Probes	EntrezGID	Chr	bp.start	bp.end	Loc	BH-P-Wert	SLR	G-1 NP8 Tumor	G-2 NP8 Tumor	G-3 NP8 Tumor	G-4 NP8 Tumor	G-2 Tumor 1 (13022-3)	G-2 Tumor 2 (13064-3)	G-2 cell line	G-2C11 cell line	G-2C9 cell line	Inv50pw-BalbC (12613-6)
68662	BC086910.1	Scgb3a1	1419699_at	68662	11	49477112	49478620	49477866	0.00966513	6.5951	5.15687	5.4258	5.22594	5.25129	5.14606	4.88418	11.6561	11.9932	11.9308	5.25944
228801	NM_153418.2	U46068	1423719_at;1439423_x_at	228801	2	154016559	154046079	154031319	0.00966513	6.29312	4.9137	5.08674	5.72781	5.60032	11.5302	11.2138	11.674	11.9813	11.2205	5.35265
93695	NM_053110.2	Gpnmb	1448303_at	93695	6	48986612	49006778	48996695	0.0126855	5.91963	6.9586	7.47055	7.54815	6.19587	10.2344	9.15755	12.4153	13.3152	13.1582	8.49347
12159	NM_007554.2	Bmp4	1422912_at	12159	14	47003195	47010274	47006734	0.00966513	5.51685	4.67774	5.18241	5.49088	5.4377	6.41534	6.12841	10.583	11.0117	10.5474	7.8255
24117	BC013268.1	Wif1	1425425_a_at	24117	10	120471060	120537699	120504379	0.0258541	5.16252	3.46229	3.23501	3.19039	3.84756	8.39226	6.60568	8.12723	9.0934	8.56837	5.83099
18505	NM_008781.2	Pax3	1420389_at;1430335_a_at	18505	1	78097842	78193691	78145766	0.00966513	4.62821	4.86477	4.58693	4.50088	5.08374	9.09895	8.94715	9.17555	9.4815	9.50481	4.66299
217369	AF441863.1+NM_145440.1	Uts2r	1451863_at	217369	11	121021585	121023287	121022436	0.0300835	4.61789	5.49396	6.60327	5.44522	5.47332	7.19738	6.7163	9.70692	11.0366	10.372	5.85794
13078	NM_009994.1+U03283.1	Cyp1b1	1416612_at;1416613_at	13078	17	80106293	80114381	80110337	0.0476649	4.43902	4.89953	5.39952	5.46097	7.42236	7.91755	7.19074	9.94718	10.543	10.2137	6.72736
50915	AF155647.1+NM_016719.1	Grb14	1417673_at	50915	2	64750542	64860831	64805686	0.0297532	4.42766	3.8584	4.16152	4.32626	5.09085	7.71493	5.67081	8.411	9.51011	8.43964	8.39248
20657	U38261.1	Sod3	1417633_at;1417634_at	20657	5	52755228	52760744	52757986	0.0213651	4.38208	5.02866	6.00295	5.93192	6.60893	7.54282	6.8236	9.78086	10.5589	10.4858	10.4096
16404	NM_008398.2	Itga7	1418393_a_at	16404	10	128370869	128395333	128383101	0.041464	4.17063	5.82774	5.99892	5.13587	7.05058	8.4438	8.29767	10.1283	10.2137	10.1797	8.27598
18606	BC058759.1	Enpp2	1415894_at;1448136_at	18606	15	54670464	54751573	54711018	0.0213651	4.09176	4.84355	5.31762	6.33347	5.24208	8.46513	7.61033	9.14031	9.73704	9.70048	11.7188
66425	AY304481.1	Pcp4l1	1452913_at	66425	1	173103393	173126399	173114896	0.0213651	4.03804	5.35351	5.91511	5.75055	5.46239	7.59779	6.75677	9.4706	10.058	9.4467	7.09241
12490	BC006607.1+NM_133654.1	Cd34	1416072_at	12490	1	196765080	196787475	196776277	0.0328675	3.6363	6.52397	7.63435	7.4788	8.50675	9.14413	8.99925	10.7238	11.2303	11.5627	10.9846
101142	BC025492.1	Itfg2	1418032_at	101142	6	128359463	128374949	128367206	0.00966513	3.46715	8.13375	8.09755	7.79823	8.57121	11.464	11.7387	11.3846	11.6675	11.7999	8.13603
268709	NM_183187.3	BC055107	1434202_a_at;1434203_at;1435918_at	268709	14	9128792	9142290	9135541	0.0370999	3.40997	4.10367	3.91005	4.42764	4.14108	5.6549	4.63804	8.01805	7.36953	7.27915	4.58672
12391	BC024383.1+NM_007617.2	Cav3	1418413_at	12391	6	112409685	112422864	112416274	0.0221251	3.37008	4.80243	4.07287	4.50385	4.05468	7.20382	7.05883	7.41807	8.15468	7.61286	7.57049
18481	U39738.1	Pak3	1417923_at	18481	X	139953134	140232335	140092734	0.0437318	3.33027	5.36288	7.3478	5.88689	5.75791	6.95288	6.56043	9.21596	9.79575	9.24571	6.23206
14067	NM_007976.2	F5	1418907_at;1449269_at	14067	1	166081988	166150405	166116196	0.027978	3.32187	3.99019	4.32956	4.22887	4.18342	4.48774	4.26374	7.56732	7.7451	7.20221	5.83717
21828	AF102887.1+NM_011582.1	Thbs4	1449388_at	21828	13	93521546	93564713	93543129	0.0233596	3.31617	5.70766	6.31166	5.92814	7.01867	7.83896	7.44101	9.67565	9.14948	9.84798	6.10995
16644;385643	BC018158.1+NM_023125.2;BC108335.1	Kng1;Kng2	1416676_at;1426045_at	16644;385643	16	23058417	23081759	23070088	0.0233596	3.28886	4.40554	4.24759	5.43502	4.52452	7.55175	7.5347	8.07791	8.0841	7.66408	4.5194
76804	BC042424.1	Jmjd2c	1424458_at	76804	4	73888401	74051765	73970083	0.0213651	3.27562	8.53231	8.53619	8.19704	8.36048	9.01755	9.33198	11.4022	11.8477	11.7964	8.3348
18845	NM_008882.2	Plxna2	1429772_at;1451753_at;1453286_at;1455037_at	18845	1	196446023	196643047	196544535	0.0370999	3.18831	5.22065	5.49579	5.46253	5.67914	6.12749	6.52239	8.71008	8.98694	8.26148	7.26135
75974	NM_001009947.3	Dock11	1429028_at	75974	X	33428827	33616557	33522692	0.0311606	3.17221	6.17809	7.49159	6.64442	7.18238	7.89673	7.72375	9.90497	10.2557	9.97837	9.95023
15376	NM_010446.1	Foxa2	1422833_at	15376	2	147868613	147872705	147870659	0.00966513	3.14665	5.41601	5.48596	5.58794	5.44152	6.27534	6.62578	8.66332	8.70487	8.52032	5.39254
19017	AF049330.1+NM_008904.1	Ppargc1a	1460336_at	19017	5	51848897	51945100	51896998	0.0393774	3.10299	5.25155	5.47522	5.31049	6.84508	7.10787	7.07272	9.11455	8.87979	8.4764	7.25136
14235	NM_008021.4	Foxm1	1417748_x_at;1448833_at;1448834_at;1453107_s_at	14235	6	128313012	128325903	128319457	0.0131811	3.10236	8.86225	8.81076	8.18252	8.26382	11.9664	12.2003	11.3562	11.8022	11.7382	5.98285
68947	BC051124.1+NM_175140.3	Chst8	1428977_at	68947	7	35459779	35597695	35528737	0.00966513	3.07133	4.42498	4.99068	4.41838	4.67106	4.83697	4.47126	7.67227	7.87605	7.5445	5.67555
106757	BC116633.1	Tmem146	1434726_at	106757	17	56790297	56803877	56797087	0.0460496	3.04081	4.61725	6.2587	4.96528	4.61725	5.07229	5.43647	7.88707	8.20515	8.37405	4.40341
116847	NM_054077.2	Prelp	1416321_s_at;1416322_at	116847	1	135806855	135817954	135812404	0.0439464	3.03411	5.34563	5.45455	5.91796	7.0456	7.80209	7.7526	8.50333	9.64525	8.77656	9.80071
22240	NM_009468.1	Dpysl3	1415877_at	22240	18	43483881	43597861	43540871	0.0365105	3.03248	4.918	5.70238	5.48464	6.60892	7.06425	7.4158	8.44985	8.61673	9.06632	8.23181
19752	NM_011271.2	Rnase1	1416523_at	19752	14	51764677	51766442	51765559	0.0399551	3.02666	4.4392	4.83473	4.90631	4.96751	4.91119	5.4627	7.38603	8.21649	7.83826	5.67067
18030	NM_017373.3	Nfil3	1418932_at	18030	13	53062581	53076408	53069494	0.0350739	2.95029	6.73549	7.8584	7.87317	7.34388	7.8979	7.79767	10.3949	10.5342	10.28	7.74206
17183	BC036558.1+NM_013592.2	Matn4	1418464_at	17183	2	164215129	164230660	164222894	0.0319003	2.75709	5.91948	5.88661	5.50292	6.37718	6.6265	6.51972	8.7799	9.03189	8.22411	7.45215
22762	BC059241.1	Zfpm2	1419012_at;1449314_at	22762	15	40486588	40936138	40711363	0.0100493	2.72791	5.0241	5.10863	4.86873	5.29386	5.56906	5.61179	8.00499	7.64006	7.76018	6.14758
76252	NM_133764.2	Atp6v0e2	1448211_at	76252	6	48487700	48491793	48489746	0.0157857	2.71704	7.34646	7.11329	6.83827	6.60098	8.05788	9.00712	9.94708	9.50575	9.62254	9.73018
243372	NM_173429.2	Zfp775	1454873_at	243372	6	48563179	48573226	48568202	0.0131811	2.68632	5.61211	5.73208	5.43681	5.89456	7.94422	7.91611	8.59059	8.21121	8.26382	6.13003
320802	BC049666.1	6330512M04Rik	1455239_at	320802	7	149512035	149559658	149535846	0.0367315	2.61092	6.33467	6.75311	5.93429	5.71684	7.60116	6.17205	8.71568	8.85637	8.81491	6.58283
18491	NM_021362.1	Pappa	1427633_a_at;1432591_at;1432592_at	18491	4	64785208	65018543	64901875	0.0184491	2.60826	5.13734	5.20268	5.26375	5.7836	5.28038	5.17164	8.21074	7.94752	7.70703	5.31303
18227	NM_013613.1	Nr4a2	1433422_at;1447863_s_at;1450749_a_at;1450750_a_at	18227	2	56959241	56976552	56967896	0.0444811	2.60412	7.05985	6.39026	6.65349	6.18812	7.28378	7.43666	8.61066	9.46086	9.45962	6.22159
78560	AF378759.1+NM_054044.1	Gpr124	1418379_s_at	78560	8	28196313	28233890	28215101	0.0486027	2.59938	5.3135	5.85068	5.68031	7.04692	7.62209	7.31816	9.14365	8.26538	8.30767	7.52705
18576	NM_011055.2	Pde3b	1433694_at	18576	7	121558768	121681450	121620109	0.0355421	2.5987	6.61653	7.74889	7.21641	7.75222	8.49092	8.09499	9.7157	10.0403	10.0406	11.133
21885	NM_011599.2	Tle1	1422751_at	21885	4	71778176	71861896	71820036	0.0430301	2.59773	8.30705	8.72708	8.69963	8.92037	11.3341	12.1655	11.7399	10.9936	11.0503	8.98881
52552	NM_001081009.1	Parp8	1451474_a_at	52552	13	117643631	117814323	117728977	0.0371195	2.58593	5.1599	6.32307	5.56083	5.68711	7.68683	6.60412	8.23188	8.1967	8.37738	6.61454
18552	L14932.1	Pcsk5	1437339_s_at;1451406_a_at	18552	19	17507883	17911711	17709797	0.0370999	2.58342	6.21533	7.30105	6.85021	7.61768	8.80162	8.35845	9.49114	9.88307	9.36424	7.38987
14228	NM_010219.3	Fkbp4	1416362_a_at	14228	6	128380125	128388649	128384387	0.0216292	2.58334	10.3864	9.93537	10.6997	10.6028	13.177	13.3236	12.8679	12.9958	13.1044	9.84247
226841	BC024141.1+NM_144879.1	Vash2	1451105_at	226841	1	192771636	192803083	192787359	0.0398352	2.54548	7.16019	6.62579	6.09901	7.61125	8.76195	7.98571	9.0346	9.52841	9.69561	5.49723
18187	NM_010939.2	Nrp2	1426528_at;1435349_at	18187	1	62749859	62865269	62807564	0.048294	2.50842	6.65126	7.68057	7.62856	8.40524	9.64586	8.67235	9.7707	10.3943	10.1345	9.10667
209027	BC006727.1	Pycr1	1424556_at	209027	11	120500748	120505016	120502882	0.0213651	2.49134	7.74458	7.33532	7.552	7.92745	8.44487	8.46472	9.96776	9.98437	10.4414	6.26989
75625	NM_023788.3	Mageh1	1422498_at	75625	X	149470709	149472118	149471413	0.0427727	2.46952	5.39326	5.66761	5.47025	6.67922	6.98875	6.93506	8.06559	8.40835	8.34237	8.37975
18214	NM_022563.1	Ddr2	1422738_at	18214	1	171907777	172040692	171974234	0.0213651	2.46213	6.31614	7.2523	6.94869	6.88952	9.40431	8.97536	9.15815	9.19261	9.59062	7.77397
77827	BC066816.1+NM_133922.2	Krba1	1449150_at	77827	6	48345585	48369544	48357564	0.00966513	2.45795	7.68136	7.39823	7.73893	7.96317	9.84994	10.0799	10.2856	10.0752	10.0993	8.21901
69656	NM_027153.2	Pir	1429001_at	69656	X	160707369	160810943	160759156	0.0213651	2.45579	4.29923	4.72601	4.95773	4.27625	6.40935	5.3399	7.0616	7.13955	6.86062	7.57041
53603	NM_021367.1	Tslp	1450004_at	53603	18	32975037	32979446	32977241	0.0328675	2.44546	3.48648	3.27584	3.50752	4.49662	4.41589	4.26841	6.45397	5.8894	6.06787	5.53019
103889	NM_134032.2	Hoxb2	1444204_at;1449397_at	103889	11	96212946	96215330	96214138	0.00966513	2.42547	6.12391	6.40776	6.26898	5.96066	8.8932	9.12733	8.65074	8.47895	8.7177	7.60944
71584	BC038274.1+NM_023608.2	Gdpd2	1429076_a_at	71584	X	97925279	97934233	97929756	0.0420579	2.37641	4.94964	4.81004	4.92672	5.00263	5.43524	5.23682	7.55506	7.26812	7.07282	4.96184
232784	BC088737.1	Zfp212	1451292_at	232784	6	47870685	47882626	47876655	0.00966513	2.37354	9.28201	8.91452	8.94279	9.05885	11.0114	10.9445	11.5285	11.3202	11.4205	9.14521
69065	NM_026929.2	Chac1	1451382_at	69065	2	119177026	119180058	119178542	0.0213651	2.33089	9.17142	9.07748	8.94675	8.86018	9.48161	8.91532	11.1424	11.3812	11.511	7.74378
14465	NM_010258.3	Gata6	1425463_at;1425464_at	14465	18	11052508	11085633	11069070	0.0184491	2.31337	5.75503	5.81367	5.56815	5.58656	6.31426	6.41149	8.0763	8.09855	7.8078	7.41552
19368;19369;19370;379043;56554	BC106190.1+NM_020030.2;D64160.1+NM_009016.1;D64161.1+NM_009017.1;NM_009018.1;NM_198193.2	Raet1a;Raet1b;Raet1c;Raet1d;Raet1e	1420603_s_at	19368;19369;19370;379043;56554	10	22081700	22093943	22087821	0.0223463	2.28626	4.30777	4.93927	5.03344	5.17466	6.27785	6.83567	6.92798	7.13614	7.386	4.4091
16516	NM_019664.4	Kcnj15	1435354_at;1450185_a_at	16516	16	95479165	95521867	95500516	0.0126855	2.27482	4.88518	4.91783	5.06475	5.27351	4.94677	4.90708	7.28054	7.27742	7.37245	5.38838
16425	NM_010582.1	Itih2	1417618_at	16425	2	10016218	10052290	10034254	0.0463378	2.24121	5.16492	4.55866	4.69321	4.6897	5.34836	4.76921	7.38018	7.08337	6.58995	6.23089
13392	NM_010054.1	Dlx2	1448877_at	13392	2	71381466	71384811	71383138	0.0258541	2.22757	5.17591	5.10866	5.1359	5.05281	8.16823	7.78529	7.46926	7.20735	7.36107	5.11366
66058	NM_025326.2	Tmem176a	1423909_at;1425603_at;1441811_x_at	66058	6	48791508	48795363	48793435	0.0271794	2.22537	9.84612	10.4996	10.7572	10.7387	12.4057	11.8392	12.9116	12.3526	12.7932	10.8138
195434	NM_001001981.2	Utp14b	1438579_at	195434	1	78654449	78664176	78659312	0.0297532	2.21951	6.01642	6.42404	6.52512	6.86163	7.01223	7.01929	8.28375	8.85611	8.88908	6.38738
58887	NM_175099.3	Repin1	1425535_at;1434043_a_at;1434044_at	58887	6	48543939	48549080	48546509	0.0184491	2.21227	8.36035	8.21448	7.70762	8.10482	9.1557	9.15093	10.5549	10.1947	10.1777	8.05981
22158	NM_011657.2	Tulp3	1418251_at;1449008_at	22158	6	128271186	128305869	128288527	0.0258541	2.2052	6.70456	6.48486	7.24447	7.20871	10.2098	9.97952	9.13222	9.2542	8.96113	6.32723
56369	NM_019735.2	Apip	1418254_at	56369	2	102913889	102932795	102923342	0.019122	2.20353	9.46709	8.94162	9.23616	8.91608	12.091	9.73154	11.5751	11.1328	11.3234	9.48522
170439	NM_130450.2	Elovl6	1417403_at;1417404_at	170439	3	129235304	129341413	129288358	0.0196181	2.12725	8.47817	8.97052	8.70483	8.58219	10.5794	9.97256	10.589	11.006	10.8386	12.5863
17536	U68384.1	Mrg1	1417129_a_at;1447861_x_at;1457632_s_at	17536	2	115688800	115891575	115790187	0.0325776	2.12216	4.67697	4.43104	5.14806	5.2456	6.63627	6.91649	7.34334	6.99869	6.65072	7.18435
223881	NM_172612.1	Rnd1	1455197_at	223881	15	98494211	98507892	98501051	0.0213651	2.11722	6.03142	5.68944	5.94063	5.75149	6.364	5.66384	7.75752	8.13462	8.01926	6.00175
68794	NM_001081185.1	Flnc	1447812_x_at;1449073_at	68794	6	29383153	29411888	29397520	0.0184491	2.10717	7.58291	7.60414	7.55899	7.95386	8.10584	7.90891	9.81073	9.5782	9.9575	10.1202
30956	NM_013930.3	Aass	1423523_at	30956	6	23022170	23082974	23052572	0.0259677	2.09025	4.96267	4.59556	5.52303	4.99983	6.30694	6.15861	7.14118	7.36955	6.82083	5.26144
21401	BC010807.1+NM_011542.1	Tcea3	1424531_a_at	21401	4	135803881	135830810	135817345	0.0395597	2.08958	4.83447	5.71254	5.78679	5.05133	5.5444	5.9862	7.51193	7.25593	7.53971	8.65569
18406	NM_011016.2	Orm2	1420438_at	18406	4	63023483	63026911	63025197	0.0231506	2.05187	4.11948	4.02238	4.17589	3.92492	4.22889	4.16774	6.17975	6.23978	5.91808	5.64221
72440	BC027368.1+NM_197981.1	5930416I19Rik	1452313_at	72440	6	128307018	128312886	128309952	0.00966513	2.03216	9.4889	9.11931	9.43852	9.46407	11.5183	11.7874	11.3214	11.4688	11.4394	8.20856
66993	NM_025891.3	Smarcd3	1418467_at;1453846_at	66993	5	24098443	24107830	24103136	0.0397371	2.01528	7.10299	7.42354	6.32049	6.48475	8.34619	8.02605	9.05749	8.52846	8.9587	9.18613
242997	BC025881.1+NM_001007590.2	Gm447	1443941_at	242997	15	95882047	95908565	95895306	0.0213651	2.01523	5.39038	5.10493	5.46262	5.25142	5.65768	6.05179	7.31349	7.30811	7.33109	6.69935
71683	NM_001048207.1	Gypc	1423878_at	71683	18	32687979	32719601	32703790	0.0233596	2.01073	4.66144	4.81969	4.55839	5.32552	5.69541	5.64548	7.03841	6.70966	6.8079	8.95815
81896	NM_031177.1	Ift122	1427239_at;1441259_s_at	81896	6	115803488	115876717	115840102	0.0232598	2.0071	6.08788	6.22682	6.22429	6.30165	7.56316	8.14433	8.06884	8.21149	8.37145	6.00776
27402	NM_175094.2	Pdhx	1456090_at	27402	2	102861234	102913668	102887451	0.0496563	1.97044	8.30818	7.94587	8.42121	8.11272	11.64	8.54604	10.5568	9.88734	10.0581	9.55411
66873	BC043099.1+BC059224.1+NM_025817.3	1200009O22Rik	1428922_at;1452961_at	66873	NA	NA	NA	NA	0.0491831	1.96679	6.34529	5.25508	5.24422	6.12723	9.12203	8.77652	7.47451	7.65664	7.99809	7.13159
15416	NM_010461.2	Hoxb8	1452493_s_at	15416	11	96143219	96146639	96144929	0.0393774	1.96585	4.72511	5.17993	5.60025	5.40189	6.08334	5.63998	7.15899	6.84304	7.57588	6.49097
232664	BC006583.1	4921511K06Rik	1424699_at	232664	6	29346630	29376954	29361792	0.0236192	1.96131	6.20745	6.0901	6.28533	6.73291	7.28735	7.26179	7.99699	8.39609	8.4777	7.26569
23886	AF159571.1+NM_011819.1	Gdf15	1418949_at	23886	8	73153293	73156355	73154824	0.0463378	1.94643	7.70253	7.92165	7.41474	8.16683	6.6306	7.02621	10.0375	9.30516	9.90091	5.34524
26568	NM_011988.1	Slc27a3	1427180_at	26568	3	90189162	90193849	90191505	0.0295262	1.94067	7.7773	7.85465	8.37485	7.80843	8.5876	9.42108	9.83664	9.94186	9.90493	6.4132
20311	NM_009141.2	Cxcl5	1419728_at	20311	5	91188325	91190651	91189488	0.043456	1.93897	7.37297	8.03642	8.66013	7.98563	8.16873	9.31166	10.3472	9.71486	9.79619	3.76523
12032	NM_007529.1	Bcan	1416718_at;1441899_x_at	12032	3	87791457	87804152	87797804	0.0235815	1.93882	5.32271	4.89144	4.87351	5.11721	6.06165	7.29336	7.25477	6.90934	6.80602	5.19891
74551	NM_028994.1	Pck2	1425615_a_at;1452620_at	74551	14	56159103	56168854	56163978	0.0184491	1.92717	8.06491	7.69652	8.1006	8.25374	8.36476	8.66147	9.92454	9.86882	10.075	7.49955
14633	NM_001081125.1	Gli2	1446086_s_at;1459211_at	14633	1	120730638	120950196	120840417	0.0293577	1.92624	5.25618	5.7287	5.26549	6.0634	6.80757	6.64838	7.22394	7.62218	7.66792	6.72961
15361	NM_016660.2	Hmga1	1416184_s_at	15361	11	120624108	120625733	120624920	0.0380325	1.865	9.44995	8.99089	9.42301	9.45681	9.42931	8.73062	11.288	10.8607	11.4368	8.74801
101197	NM_178898.2	AI894139	1433619_at	101197	6	47903445	47915287	47909366	0.0319711	1.86085	6.9271	6.89985	6.58354	6.86427	8.57747	8.33538	8.76181	8.4156	8.86121	7.10314
72823	NM_001081050.1	Pard3b	1427169_at;1453842_at	72823	1	61685398	62688858	62187128	0.0323776	1.85372	5.19645	5.8095	5.35464	5.75111	6.16609	6.30411	7.325	7.38051	7.43943	6.98816
68910	NM_020589.1	Zfp467	1449510_at	68910	6	48377696	48395692	48386694	0.0295262	1.81314	5.72225	4.95351	5.69423	5.46323	5.86671	5.91954	7.45045	7.1777	7.18619	6.94845
14073	NM_010173.2	Faah	1421969_a_at;1434091_at	14073	4	115640252	115690507	115665379	0.0367999	1.7948	6.45981	6.99358	6.70451	5.9868	6.43422	6.299	8.24465	8.64202	8.10625	6.58357
100637	NM_133898.2	B230342M21Rik	1417707_at	100637	5	151374219	151397091	151385655	0.0394319	1.7301	5.59487	5.56029	5.99626	6.43884	6.63556	6.03966	7.28946	7.69689	7.89663	9.13892
108682	NM_173866.1	Gpt2	1434542_at;1438385_s_at;1439029_at;1455007_s_at	108682	8	88016484	88051458	88033971	0.0254032	1.70875	7.52446	6.9641	7.63975	7.54491	8.58842	7.7854	8.87167	9.24296	9.26655	9.08097
240916	NM_177723.2	EG240916	1436671_at	240916	1	174486069	174493847	174489958	0.00966513	1.67528	3.94166	3.82008	3.7051	3.61711	3.42977	3.88967	5.34807	5.48782	5.50291	3.87032
70439	NM_027427.1	Taf15	1438130_at;1453504_at	70439	11	83286605	83320242	83303423	0.0397674	1.66856	5.28255	4.46646	5.1103	4.92962	6.2063	5.18408	6.51544	6.67195	6.65999	4.43184
15412	NM_010459.4	Hoxb4	1451761_at;1460379_at	15412	11	96180053	96182944	96181498	0.0459429	1.6416	5.39175	5.71591	5.67718	5.59334	7.59779	7.77369	7.5167	7.17952	7.01223	6.9024
109246	NM_175414.4	Tspan9	1428197_at;1441968_at	109246	6	127911414	128093596	128002505	0.0233596	1.63497	7.78431	8.14175	8.21999	8.30208	9.80974	9.65705	9.92913	9.51847	9.7934	7.5773
97031	NM_175286.3	C430004E15Rik	1426809_at	97031	2	25118138	25125402	25121770	0.0476649	1.61952	7.98395	7.7822	7.89326	7.02045	7.68953	7.60976	8.91436	9.5011	9.453	7.84699
19088	NM_011158.3	Prkar2b	1430640_a_at;1438664_at;1456475_s_at	19088	12	32643341	32746117	32694729	0.0407217	1.61548	7.14366	6.31405	6.69181	7.12871	7.94429	7.88434	8.09813	8.61622	8.59075	10.0942
15006	BC010602.1	H2-Q1	1418734_at;1426324_at;1451644_a_at	15006	17	35457503	35496759	35477131	0.0496563	1.60066	8.36615	8.92605	8.36526	7.82191	7.54348	6.14188	10.0711	10.0626	9.77779	7.35255
386454	BC132405.1	Rnf39	1440912_at	386454	17	37079996	37084931	37082463	0.0295262	1.5877	6.00239	6.49312	5.91268	6.12883	5.87642	5.66399	7.64806	7.77386	7.74395	4.99537
75687	NM_001081241.1	2310066E14Rik	1424239_at	75687	8	108117921	108146094	108132007	0.0480016	1.58747	7.05248	7.19799	6.33927	7.09417	7.76021	7.26179	8.57172	8.55467	8.39896	8.64414
52855	NM_178611.2	Lair1	1430447_a_at;1439067_at;1444040_at	52855	7	3959661	4014776	3987218	0.0377019	-1.58037	5.98456	6.69442	6.40932	5.88002	7.04254	6.07552	4.50049	4.52557	4.95908	5.2764
327762	NM_177372.1	Dna2l	1438817_at;1452210_at;1457909_at	327762	10	62409792	62436067	62422929	0.0413132	-1.58457	9.41578	8.53375	8.59293	8.89384	8.80616	9.20693	7.15321	7.4639	7.20641	6.53594
12495	NM_009848.3	Entpd1	1423326_at;1450939_at	12495	19	40686911	40816092	40751501	0.0365105	-1.59641	5.35994	6.19891	6.09701	6.0202	6.17164	5.89338	4.08955	4.55907	4.31919	6.79638
16154	NM_008348.2	Il10ra	1433923_at;1437808_x_at;1448731_at	16154	9	45061922	45077229	45069575	0.0491831	-1.59793	5.73615	6.86635	6.20922	6.11969	6.70792	5.96243	4.47076	4.55003	4.88398	6.82405
140580	BC031782.1	Elmo1	1424523_at;1450208_a_at	140580	13	20182488	20698397	20440442	0.0342257	-1.61342	7.70984	7.07706	7.76747	7.65091	6.48454	7.19779	5.81853	5.98628	6.00889	6.73798
212627	BC051438.1	Prpsap2	1452062_at	212627	11	61543159	61575566	61559362	0.0389142	-1.63565	9.31867	8.91594	8.87652	8.42771	9.00992	8.92031	7.56865	6.98135	7.19718	8.70896
212937	NM_145976.2	BC027057	1436397_at;1444546_at	212937	13	56275072	56280162	56277617	0.0319999	-1.63567	5.92543	6.62919	6.53624	6.01431	6.90748	6.09637	4.63654	4.4187	4.86663	5.73191
14247	NM_008026.2	Fli1	1422024_at;1433512_at	14247	9	32229793	32348974	32289383	0.0430301	-1.63928	5.23713	5.99051	5.91948	6.26016	6.98783	5.92877	4.05032	4.17421	4.41311	8.0361
20491	NM_001029841.1	Sla	1420818_at;1420819_at;1447813_x_at	20491	15	66612434	66644284	66628359	0.036386	-1.64453	5.8928	6.69468	6.52453	6.72055	6.75801	5.82183	4.59441	4.92594	4.92048	6.06166
70839	BC025428.1+NM_027571.2	P2ry12	1431724_a_at	70839	3	59020196	59066747	59043471	0.0481109	-1.64636	4.92652	5.31098	5.7878	5.72559	6.99768	5.50484	3.84503	3.68875	3.84033	4.91024
20540	NM_011405.2	Slc7a7	1417392_a_at;1447181_s_at	20540	14	54989128	55028297	55008712	0.0235815	-1.65913	7.3379	7.77392	7.84278	7.29935	6.80269	6.80306	6.13834	5.83013	5.74459	7.32625
94346	BC019416.1+NM_144805.1	Tmem40	1424966_at;1441917_s_at;1451546_s_at	94346	6	115679149	115709289	115694219	0.0430301	-1.67732	8.56513	9.30587	9.11089	8.32022	6.88003	7.22708	6.87836	7.27799	7.28828	7.52032
14999;15000	NM_010387.2;NM_010388.2	H2-DMb1;H2-DMb2	1418638_at;1449580_s_at	14999;15000	17	34290136	34297174	34293655	0.0349155	-1.6952	7.9356	7.75407	7.98346	7.31866	8.36012	7.20186	5.97667	6.1079	6.07367	9.52964
22376	U42471.1	Was	1419631_at	22376	X	7658600	7667578	7663089	0.0420656	-1.71052	5.73474	6.76927	6.482	6.51534	7.16549	6.46142	4.32484	4.92478	4.74483	7.89988
71398	BC115576.1+BC115577.1	5430427O19Rik	1430373_at	71398	X	83115693	83136838	83126265	0.0481109	-1.72623	4.86453	5.94116	5.07296	4.97091	5.2735	4.91158	3.39864	3.20943	3.85041	5.09921
18751	NM_008855.2	Prkcb1	1423478_at;1460419_a_at	18751	7	129432639	129777916	129605277	0.0271794	-1.74692	6.72713	7.45675	7.10913	6.94202	7.61966	7.17805	5.43362	5.31046	5.19142	8.80347
70747	NM_027533.2	Tspan2	1424567_at;1424568_at;1432417_a_at	70747	3	102538693	102576215	102557454	0.0379772	-1.75719	7.53178	8.14488	7.9489	8.41882	7.82478	7.93688	6.29219	6.3429	6.12661	6.91396
232201	NM_175476.3	Arhgap25	1437072_at	232201	6	87408838	87483253	87446045	0.0393774	-1.76056	5.58305	6.58366	6.45406	6.08974	6.89582	6.56263	4.12252	4.57069	4.558	7.38739
235542	BC031532.1	3222402P14Rik	1437869_at;1439939_at	235542	9	101007617	101115498	101061557	0.0221817	-1.76259	9.13986	9.47384	9.55344	9.10638	8.71156	8.45931	7.60994	7.58041	7.47702	9.75904
171285	AF450241.1+NM_134250.1	Havcr2	1451584_at	171285	11	46268433	46294754	46281593	0.0420579	-1.76374	5.07455	6.02846	5.94169	5.37523	6.06924	5.63056	4.11528	3.491	3.91746	3.86688
277360	NM_177782.3	BC067047	1434069_at	277360	2	166391845	166539332	166465588	0.0202599	-1.79681	7.83653	7.99036	8.20542	8.30907	7.98531	8.15197	6.48809	6.25896	6.11856	8.84445
170757	AF385682.1+NM_133222.1	Eltd1	1418058_at;1418059_at	170757	3	151100851	151208044	151154447	0.039254	-1.81116	5.54878	6.0344	6.06873	6.65662	6.69576	6.89296	4.1716	4.10532	4.521	8.46342
74513	NM_001081324.1	Neto2	1436309_at;1454032_at	74513	8	88160487	88224792	88192639	0.0451216	-1.81309	7.58131	7.57607	6.67139	7.07487	6.19515	6.43007	5.52522	5.42463	5.2886	4.83001
104886	BC027769.1+NM_134050.2	Rab15	1417829_a_at	104886	12	77898950	77923503	77911226	0.0258541	-1.82096	10.3369	10.5674	10.5969	9.88448	8.26207	9.69992	8.36896	8.66521	8.54219	8.54458
20345	BC003874.1+NM_009151.2	Selplg	1449127_at	20345	5	114268545	114280440	114274492	0.0339234	-1.82669	6.83476	7.84405	7.22091	7.26234	7.74555	7.2919	5.23929	5.71386	5.43833	8.58739
239217	NM_177715.4	Kctd12	1434881_s_at	239217	NA	NA	NA	NA	0.0422082	-1.85316	6.72051	7.81062	7.19129	7.29954	8.33369	7.31038	5.72797	5.01317	5.46584	9.02028
20302	NM_011337.2	Ccl3	1419561_at	20302	11	83461346	83462880	83462113	0.04986	-1.85827	6.44405	6.97932	5.81417	6.22858	6.16966	6.46499	4.63487	4.51612	4.37378	4.45793
80885	NM_030701.1	Gpr109a	1419721_at	80885	5	124314365	124315447	124314906	0.0235815	-1.86508	6.61743	6.06822	6.57131	6.67868	5.75645	6.31995	4.38261	4.86679	4.60708	7.8256
16988	NM_010734.2	Lst1	1425548_a_at	16988	17	35322040	35325385	35323712	0.0409663	-1.91232	9.06992	9.56119	9.33098	9.31062	9.45157	9.06651	7.54484	7.05804	7.6147	8.95717
20364	NM_009156.2	Sepw1	1416521_at;1460561_x_at	20364	7	16502559	16507720	16505139	0.0233596	-1.92144	11.7228	11.9937	11.9136	11.8912	10.9391	11.2316	10.0858	9.76341	10.0274	13.0604
20363	NM_009155.3	Sepp1	1452141_a_at	20363	15	3220977	3230508	3225742	0.0399866	-1.92303	11.3697	11.3767	11.9497	12.0945	12.6631	12.3504	9.39515	10.1252	9.80362	13.3116
105450	NM_153127.3	Mmrn2	1420276_x_at;1420277_at;1437123_at;1439518_at;1456768_a_at	105450	14	35188690	35217473	35203081	0.0271794	-1.93238	6.24026	6.75988	6.72131	7.15597	6.83868	7.05701	4.55678	4.85953	4.94463	8.88398
214133	DQ079067.1+NM_001040400.1	E130014J05Rik	1455300_at	214133	3	133126803	133207332	133167067	0.0213651	-1.93595	9.84322	9.54507	9.25129	9.56176	9.09355	9.55496	7.7428	7.74294	7.35742	9.06843
239743	BC100568.1	Klhl6	1437886_at	239743	16	19946593	19983109	19964851	0.0390061	-2.00736	6.75381	7.51821	7.44339	7.65371	7.75199	7.43271	5.42632	5.24339	5.33506	9.26972
20375	M38252.1+NM_011355.1	Sfpi1	1418747_at	20375	2	90936924	90955913	90946418	0.0333879	-2.01408	7.60655	8.50866	8.13502	7.97392	8.48395	7.95648	5.74507	6.40511	5.97569	8.39903
12774	D83648.1+NM_009917.2	Ccr5	1422259_a_at;1422260_x_at;1424727_at	12774	9	124036282	124041921	124039101	0.0321505	-2.01673	5.95355	6.91471	6.81455	6.34515	6.62876	5.79338	4.29074	4.42541	4.75464	5.62613
17951	NM_010870.2	Naip5	1421525_a_at	17951	13	100981704	101016278	100998991	0.0499653	-2.03446	5.79331	7.14125	6.28682	5.94554	5.58186	5.46557	4.27159	3.97423	4.52599	7.10251
67389	NM_026125.1	C1qdc2	1417393_a_at;1439422_a_at;1448687_at	67389	4	155336435	155340732	155338583	0.0386512	-2.03683	10.3005	10.7683	9.89196	9.83605	8.24203	8.35381	8.01858	8.21607	8.25251	10.1195
80719	NM_030691.1	Igsf6	1421408_at	80719	7	128207581	128218044	128212812	0.0393774	-2.03765	5.55728	6.72336	6.55512	6.13085	6.14243	5.95836	4.12722	4.53065	3.95415	5.35793
23796	BC039224.1+NM_011784.2	Agtrl1	1423037_at;1438651_a_at	23796	2	84976543	84980079	84978311	0.0350739	-2.04341	7.19854	7.99949	7.53142	8.16001	8.36731	8.05393	5.48952	5.7219	5.82543	9.53344
17969	BC055836.1+NM_010876.2	Ncf1	1425609_at;1451767_at;1456772_at	17969	5	134696130	134705495	134700812	0.0428879	-2.04566	6.92117	8.12606	6.98071	7.16846	7.29665	6.65063	5.12242	5.03588	5.60202	6.94076
17970	NM_010877.2	Ncf2	1448561_at	17970	1	154654966	154684121	154669543	0.0346374	-2.05233	6.99008	8.02511	7.66555	7.83128	8.08204	7.7193	5.4691	5.46007	5.79786	7.92699
12819	AF011450.1+NM_009928.2	Col15a1	1448755_at	12819	4	47221035	47326037	47273536	0.0277155	-2.06944	7.51094	8.0016	7.57989	7.86838	8.03902	8.247	5.82328	5.83487	5.35415	10.3202
57028	NM_020271.3	Pdxp	1417890_at	57028	15	78744387	78749947	78747167	0.0297532	-2.07116	8.09785	8.12558	8.95398	8.03333	7.38305	8.5923	6.48233	5.93388	6.27835	7.15634
11847	NM_009705.1+U90886.1	Arg2	1418847_at;1438841_s_at	11847	12	80231811	80257280	80244545	0.043456	-2.13716	7.64102	6.71549	7.92753	7.80804	6.57558	7.73926	5.79351	4.9703	5.39377	6.77743
226245	NM_172641.1	9930023K05Rik	1427521_a_at	226245	19	56536130	56561215	56548672	0.0447231	-2.15124	8.00344	8.08835	9.04563	7.86219	7.77099	7.68534	6.11155	6.25901	5.92542	6.03286
18131	NM_008716.2	Notch3	1421964_at;1421965_s_at	18131	17	32257838	32303797	32280817	0.0369052	-2.17066	8.6183	8.40893	7.6111	7.94588	6.80694	7.38261	6.11003	5.54338	6.27276	9.30351
15900	NM_008320.3	Irf8	1416714_at;1448452_at	15900	8	123260258	123280590	123270424	0.0372951	-2.18855	7.10189	8.22044	7.68363	7.5201	8.94981	7.96945	5.22147	5.21217	5.89524	9.16578
12983	NM_007780.2	Csf2rb1	1421326_at	12983	15	78156450	78180465	78168457	0.036336	-2.23114	6.9217	7.39388	7.02296	7.2599	7.83573	7.07016	4.56161	5.15382	5.03999	7.78705
223433	BC052328.1+NM_198301.1	BC052328	1435375_at	223433	15	27584826	27611262	27598044	0.0437255	-2.27466	7.02865	7.85692	7.8447	7.51157	8.03479	7.59967	4.77355	5.60704	5.4768	7.54818
20555	BC052869.1	Slfn1	1418612_at	20555	11	82930347	82936161	82933254	0.0460496	-2.28102	6.14875	7.18897	7.00364	6.16935	6.6104	6.00979	4.44455	4.39894	4.19647	7.99188
71911	BC096457.1	Bdh1	1452257_at	71911	16	31422366	31457583	31439974	0.0488416	-2.30337	8.35499	7.67828	8.83917	7.35289	5.08578	7.83052	5.7767	6.03531	5.44686	7.34401
66469	NM_025582.2	2810405K02Rik	1423266_at	66469	4	154270539	154273152	154271845	0.0181199	-2.34952	8.03379	7.49156	7.89657	7.83791	7.56034	7.65238	5.71408	5.30867	5.37356	10.8089
11634	BC103510.1	Aire	1419241_a_at	11634	10	77492778	77506325	77499551	0.0427336	-2.36775	7.84084	8.26845	8.40003	8.72302	5.93519	9.17224	5.49634	5.93519	6.38945	6.06578
246746	BC057864.1+NM_145634.2	Cd300lf	1427994_at	246746	11	114977528	114995306	114986417	0.0297051	-2.41388	7.26714	8.28973	7.5193	8.18283	7.18256	7.21902	5.64982	5.51153	5.04127	6.03498
105855	NM_153505.2	Nckap1l	1428786_at;1428787_at	105855	15	103284261	103329231	103306746	0.0397365	-2.45067	7.11209	8.5228	7.73709	7.65696	8.37122	7.92526	5.08467	5.31846	5.51657	8.3548
108101	BC066803.1	BC032204	1433963_a_at;1433964_s_at;1456014_s_at	108101	19	7073468	7093921	7083694	0.0297532	-2.48318	6.62877	7.80803	7.53444	7.21691	7.54684	7.08026	4.62095	4.74387	5.07674	8.38405
56226	NM_207691.2	Espn	1423005_a_at	56226	4	151494977	151526331	151510654	0.00966513	-2.4842	8.99473	9.04722	8.64755	8.91039	6.63484	8.54195	6.53563	6.2774	6.43431	5.70872
13644	NM_010112.2	Efs	1416716_at;1438114_x_at	13644	14	55535380	55544751	55540065	0.0413132	-2.4927	9.22118	7.87643	8.90769	8.13424	7.89634	8.81855	6.07131	5.7683	6.28696	8.21282
23833	M55561.1+NM_013706.1	Cd52	1427452_at;1460218_at	23833	4	133638363	133650988	133644675	0.0297532	-2.5163	8.37575	9.44507	8.68922	8.43287	9.02619	8.41789	6.14614	6.06171	6.45044	9.92993
13733	U66888.1	Emr1	1451161_a_at	13733	17	57498114	57628671	57563392	0.036336	-2.52542	6.9397	8.24012	7.76833	7.5874	8.81368	8.28594	4.9193	5.09988	5.30623	7.84971
17863	NM_010848.3	Myb	1421317_x_at;1422734_a_at;1450194_a_at	17863	10	20844736	20880790	20862763	0.041647	-2.55815	8.75402	7.37884	8.29298	8.00753	7.18928	8.13484	5.46498	5.46212	5.72346	6.06906
54672	BC064726.1+NM_173036.2	Gpr97	1417894_at	54672	8	97541618	97569146	97555382	0.0392759	-2.58015	8.43078	7.37002	8.25449	7.60641	5.66612	6.97119	5.21776	5.37424	5.41381	5.64603
71920	NM_053087.2	Epgn	1449994_at	71920	5	91456543	91464238	91460390	0.0295262	-2.59226	8.37405	7.42487	7.43042	7.25388	5.07362	5.28304	4.81177	5.25637	5.01748	4.59449
67860	BC020031.1+NM_026416.2	S100a16	1425560_a_at;1447676_x_at	67860	3	90341237	90347073	90344155	0.0295262	-2.60097	10.8935	11.1679	10.7749	10.3479	9.93342	9.94364	7.76832	8.34485	8.47205	11.0923
12984	NM_007781.2	Csf2rb2	1449360_at	12984	15	78112947	78136076	78124511	0.0213651	-2.61123	6.30579	7.06629	6.55964	6.69782	7.50829	6.97843	3.75997	4.04646	4.33204	7.62813
14017	NM_010161.3	Evi2a	1450241_a_at	14017	11	79340070	79344111	79342090	0.0389492	-2.61725	6.89442	8.16976	7.97938	7.44076	8.43282	8.1532	5.49183	4.53522	4.98443	8.29107
14289	NM_008039.2	Fpr-rs2	1422953_at	14289	17	18024788	18030916	18027852	0.0235815	-2.66289	7.85681	8.38197	7.63129	8.5692	7.65835	8.00289	5.65704	5.30633	5.37739	6.77991
219134	NM_145463.3	Tmem46	1423851_a_at;1423852_at	219134	14	60244145	60250495	60247320	0.0221251	-2.66925	7.90922	7.13937	7.88953	7.67708	7.36019	7.69299	5.31502	4.67162	4.96702	7.14827
12768	NM_009912.2	Ccr1	1419609_at;1419610_at	12768	9	123876957	123883399	123880178	0.0271794	-2.74208	6.35963	7.02593	6.74893	7.11358	7.77559	6.87721	4.04094	4.11043	4.05843	5.4818
18613	NM_008816.2	Pecam1	1421287_a_at	18613	11	106515532	106611942	106563737	0.0370999	-2.7526	6.19526	7.0591	7.07492	7.80065	7.69106	7.79751	3.97143	4.28058	4.58762	9.38816
224109	NM_146069.2	Lrrc33	1451174_at	224109	16	32142911	32165572	32154241	0.0328675	-2.75809	6.80058	7.90446	7.58515	7.81531	8.47203	8.35372	4.91547	4.64147	4.74792	9.52041
[truncated: 80 more rows]

## Sheet: G-2C9 versus G-2, FC3
Probeset ID	Accession	Symbol	Probes	EntrezGID	Chr	bp.start	bp.end	Loc	G-2 cells.CEL	G-2C9 cells.CEL	SLR	Fold Change
[truncated: 126 more rows]

## Sheet: G-2C11 versus G-2, FC3
Probeset ID	Accession	Symbol	Probes	EntrezGID	Chr	bp.start	bp.end	Loc	G-2 cells.CEL	G-2C11 cells.CEL	SLR	Fold Change
[truncated: 152 more rows]

[truncated: 5 more sheets: Overlap G-2C9 and G-2C11 vs G-2, list of TF coding genes, Kendrick basal genes, Kendrick luminal ER+ genes, Kendrick luminal ER- genes]
