# Supplementary material for: Tumorigenic WAP-T Mouse Mammary Carcinoma Cells: A Model for a Self-Reproducing Homeostatic Cancer Cell System
Source: PLoS One. 2010 Aug 11;5(8):e12103. doi: 10.1371/journal.pone.0012103 (PMC2920333; doi:10.1371/journal.pone.0012103)
Supplement: Table S2 — List of primers and primary antibodies used in this study. (0.03 MB XLS) [file pone.0012103.s002.xls]

## Sheet: primers
Supplemental Table S2. List of primers used in this study
I. qPCR primers
Sequence (5' -> 3')	Primer	Database ID	Gene name
CAGGAGTTCGACATTAGCGGA	Ehf -Q1	13905014a1	Ehf
TCTACTGTGCTACCATAGCTGG	Ehf -Q2	13905014a1	Ehf
TCAGCAAGTCCCTTTTATGGTC	Etv5-Q1	24528550a3	Etv5
ACTCTTCAGAATCGTGAGCCA	Etv5-Q2	24528550a3	Etv5
ACACCTTGGGACACGGTTTTC	Sox10-Q1	2826523a1	Sox10
TAGGTCTTGTTCCTCGGCCAT	Sox10-Q2	2826523a1	Sox10
AGAGGGCGAACAGAACAGG	Cd49f-Q1	31982236a3	Itga6
ACGTGCTGCCGTTTCTCAT	Cd49f-Q2	31982236a3	Itga6
CGGCTGCGAGAGAAATTGC	Vim-Q1	31982755a1	Vim
CCACTTTCCGTTCAAGGTCAAG	Vim-Q2	31982755a1	Vim
CTGGCGGTTCAGGTCCAAT	Col1a1-Q1	34328108a3	Col1a1
TTCCAGGCAATCCACGAGC	Col1a1-Q2	34328108a3	Col1a1
CCCCGGACAAGAAGATCACTC	Foxc1-Q1	410056a1	Foxc1
AGGTTGTGCCGTATGCTGTTC	Foxc1-Q2	410056a1	Foxc1
TGCCCCACCAAGTGTACCT	Slit3-Q1	5532497a1	Slit3
GGCCAGCGAAGTCCATTTTG	Slit3-Q2	5532497a1	Slit3
CAAGGTCCTTACCCTAGCCAA	Thy1-Q1	6678347a3	Thy1
CCAGCTTGTCTCTATACACACTG	Thy1-Q2	6678347a3	Thy1
GAGTCCGAAGAACCGACAAGG	Epcam-Q1	6678752a3	Epcam
CTGATGGTCGTAGGGGCTTTC	Epcam-Q2	6678752a3	Epcam
GGCCGCCAGGTACATAGAC	Twist2-Q1	6681177a2	Twist2
GTAGCTGAGACGCTCGTGA	Twist2-Q2	6681177a2	Twist2
AATGAAGACTACTACCCTGCCT	Elf5-Q1	6753744a2	Elf5
CAGCAGAATTGGAGCCATTCC	Elf5-Q2	6753744a2	Elf5
GGTTACTTCCAGTACGGTCTCC	Lox-Q1	6754568a3	Lox
GCAGCGCATCTCAGGTTGT	Lox-Q2	6754568a3	Lox
AGGAGGCAGCAGTTATTGTGG	Sca1-Q1	6754580a1	Ly6a
CGTTGACCTTAGTACCCAGGA	Sca1-Q2	6754580a1	Ly6a
CGCTCAGAACCTAGAGGAACA	Wap-Q1	6755989a1	Wap
CGGGTCCTACCACAGGAACC	Wap-Q2	6755989a1	Wap
TGCTTCTGGCACTGCTCCTA	Cd24a-Q1		Cd24a
CCTCTGGTGGTAGCGTTACTT	Cd24a-Q2		Cd24a
AGTCTGTGGAGAGCGACATC	Krt18-Q1		Krt18
TCAATCCAGAGCTGGCAATC	Krt18-Q2		Krt18
CAGAGCGGCAAGAGTGAGAT	Krt14-Q1		Krt14
TGCCGATCATCTCCTGGATCT	Krt14-Q2		Krt14
GGTGAAGGTCGGTGTGAAC	Gapdh-Q1		Gapdh
GGGGTCTCGCTCCTGGAA	Gapdh-Q2		Gapdh
TCCTGGCTGTCTTCATCATC	SV40LTag-Q1		SV40 LTag
TACAGACCTGTGGCTGAGTT	SV40LTag-Q2		SV40 LTag
II. nested PCR primers
Sequence (5' -> 3')	Primer Name
CGCGGATCCGGCTGTCTGAGTGTCTGGGA	WAP-BamHI
CACTATCAGCCTTGAGCACAG	WAP-Nested-A
AGGCCAAGAACAAGGCTGATG	WAP-Nested-B
ATAAGAATGCGGCCGCGTACACCAGGACAGTGGTACA	WAP-NotI-A

## Sheet: antibodies
(1) The following antibodies were used to stain tumor cryosections:
CK14 (Covance, PRB-155P)
CK8/18 (Acris, BP5007)
EpCAM (Biolegend, 118201)
vimentin (Acris, NB300-223)
SV40 T-Ag (homemade rabbit antibody, R15)
(2) The following antibodies were used to stain adherently growing cells:
Wap (Santa Cruz, Cat. No. sc-25526)
Epcam (BD Bioscience, Cat. No. 552370)
pan-cytokeratins (Sigma, Cat. No. C2562)
Krt14 (Covance, Cat. No. PRB-155P)
Krt18 (Progen Biotechnik, Cat. No. 61028)
vimentin (Santa Cruz, Cat. No. sc-7557)
Ly6A/E (Sca1) (BioLegend, Cat. No. 108102)
p53 (Santa Cruz, Cat. No. sc-6243)
FITC-anti-CD90.2 (Thy-1.2) (BD, Cat. No. 553012)
(3) The following antibodies were used for FACS analysis:
PE-anti-CD24 (Biolegend, Cat. No. 101807)
FITC-anti-CD29 (Biolegend, Cat. No. 102205)
FITC-anti-CD49f (Biolegend, Cat. No. 313605)
PE- and Alexa647-anti-Ly6A/E (Sca1) (Biolegend, Cat. Nos. 108117 and 108107)
Alexa647-anti-CD61 (Biolegend, Cat. No. 104313)
APC-anti-CD326 (Epcam) (Biolegend, Cat. No. 118213)
APC-anti-CD90.2 (Thy-1.2) (Biolegend, Cat. No. 105311)
FITC-anti-CD90.2 (Thy-1.2) (BD, Cat. No. 553012)
FITC-anti-CD44 (Biolegend, Cat. No. 103005)
